# Supplementary material for: Hydrazine-1,2-diium bis­(3-carb­oxy-4-hy­droxy­benzene­sulfonate) tetra­hydrate
Source: Acta Crystallogr Sect E Struct Rep Online. 2011 Apr 29;67(Pt 5):o1236–7. doi: 10.1107/S1600536811014231 (PMC3089212; doi:10.1107/S1600536811014231)
Supplement: Supplementary file 1 [file e-67-o1236-sup1.cif]

##############################################################################
#                                                                            #
# This CIF contains the data in a paper accepted for publication in          #
# Acta Crystallographica Section E. It conforms to the requirements of       #
# Notes for Authors for Acta Crystallographica Section E, and has been       #
# peer reviewed under the auspices of the IUCr Commission on Journals.       #
#                                                                            #
# Full details of the Crystallographic Information File format               #
# are given in the paper "The Crystallographic Information File (CIF):       #
# a New Standard Archive File for Crystallography" by S. R. Hall, F. H.      #
# Allen and I. D. Brown [Acta Cryst. (1991), A47, 655-685].                  #
#                                                                            #
# The current version of the core CIF dictionary is obtainable from          #
# ftp://ftp.iucr.org/pub/cif_core.dic.                                       #
#                                                                            #
# Software is freely available for graphical display of the structure(s)     #
# in this CIF. For information consult the CIF software page                 #
# http://www.iucr.org/resources/cif/software.                                #
#                                                                            #
# This file may be used for bona fide research purposes within the           #
# scientific community so long as proper attribution is given to the journal # 
# article from which it was obtained.                                        #
#                                                                            #
##############################################################################
data_I
_audit_creation_method     SHELXL97
_chemical_name_systematic
;
Hydrazine-1,2-diium bis(3-carboxy-4-hydroxybenzenesulfonate) tetrahydrate
;
_chemical_name_common     ?
_chemical_formula_moiety     '0.5(H6 N2 2+), C7 H5 O6 S -, 2(H2 O)'
_chemical_formula_sum     'C7 H12 N O8 S'
_chemical_formula_iupac     '0.5N2 H6 2+ , C7 H5 O6 S - , 2H2 O'
_chemical_formula_weight     270.25
_chemical_melting_point     ?
_symmetry_cell_setting     triclinic
_symmetry_space_group_name_H-M     'P -1'
_symmetry_space_group_name_Hall     '-P 1'
loop_
    _symmetry_equiv_pos_as_xyz
    'x, y, z'
    '-x, -y, -z'
_cell_length_a     7.0620(5)
_cell_length_b     7.2069(4)
_cell_length_c     11.5995(8)
_cell_angle_alpha     78.460(3)
_cell_angle_beta     75.806(3)
_cell_angle_gamma     77.379(3)
_cell_volume     551.77(6)
_cell_formula_units_Z     2
_cell_measurement_reflns_used     6221
_cell_measurement_theta_min     2.5
_cell_measurement_theta_max     26.2
_cell_measurement_temperature     296(2)
_exptl_crystal_description     block
_exptl_crystal_colour     colourless
_exptl_crystal_size_max     0.50
_exptl_crystal_size_mid     0.40
_exptl_crystal_size_min     0.30
_exptl_crystal_density_diffrn     1.627
_exptl_crystal_density_meas     ?
_exptl_crystal_density_method     'not measured'
_exptl_crystal_F_000     282
_exptl_absorpt_coefficient_mu     0.326
_exptl_absorpt_correction_type     multi-scan
_exptl_absorpt_process_details     '(SADABS; Bruker, 1999)'
_exptl_absorpt_correction_T_min     0.823
_exptl_absorpt_correction_T_max     0.882
_exptl_special_details
;
;
_diffrn_ambient_temperature     296(2)
_diffrn_radiation_type     MoK\a
_diffrn_radiation_wavelength     0.71073
_diffrn_radiation_source     'fine-focus sealed tube'
_diffrn_radiation_monochromator     graphite
_diffrn_measurement_device_type     'Bruker Kappa APEXII CCD area-detector'
_diffrn_measurement_method     '\w and \f'
_diffrn_detector_area_resol_mean     ?
_diffrn_reflns_number     9320
_diffrn_reflns_av_R_equivalents     0.0567
_diffrn_reflns_av_sigmaI/netI     0.0421
_diffrn_reflns_theta_min     2.93
_diffrn_reflns_theta_max     28.23
_diffrn_reflns_theta_full     28.23
_diffrn_measured_fraction_theta_max     0.994
_diffrn_measured_fraction_theta_full     0.994
_diffrn_reflns_limit_h_min     -9
_diffrn_reflns_limit_h_max     9
_diffrn_reflns_limit_k_min     -9
_diffrn_reflns_limit_k_max     9
_diffrn_reflns_limit_l_min     -13
_diffrn_reflns_limit_l_max     15
_diffrn_standards_number     ?
_diffrn_standards_interval_count     ?
_diffrn_standards_interval_time     ?
_diffrn_standards_decay_%     0
_refine_special_details
;
Refinement of <i>F</i>^2^ against ALL reflections. The weighted <i>R</i>-factor
<i>wR</i> and goodness of fit <i>S</i> are based on <i>F</i>^2^, conventional
<i>R</i>-factors <i>R</i> are based on <i>F</i>, with <i>F</i> set to zero for
negative <i>F</i>^2^. The threshold expression of <i>F</i>^2^ >
\s(<i>F</i>^2^) is used only for calculating <i>R</i>-factors(gt) <i>etc</i>.
and is not relevant to the choice of reflections for refinement.
<i>R</i>-factors based on <i>F</i>^2^ are statistically about twice as large
as those based on <i>F</i>, and <i>R</i>-factors based on ALL data will be
even larger.
;
_reflns_number_total     2711
_reflns_number_gt     2582
_reflns_threshold_expression     I>2\s(I)
_refine_ls_structure_factor_coef     Fsqd
_refine_ls_matrix_type     full
_refine_ls_R_factor_all     0.0407
_refine_ls_R_factor_gt     0.0396
_refine_ls_wR_factor_gt     0.1056
_refine_ls_wR_factor_ref     0.1070
_refine_ls_goodness_of_fit_ref     1.120
_refine_ls_restrained_S_all     1.120
_refine_ls_number_reflns     2711
_refine_ls_number_parameters     187
_refine_ls_number_restraints     6
_refine_ls_hydrogen_treatment     mixed
_refine_ls_weighting_scheme     calc
_refine_ls_weighting_details
            'w = 1/[\s^2^(Fo^2^)+(0.0527P)^2^+0.1344P] where P=(Fo^2^+2Fc^2^)/3'
_atom_sites_solution_hydrogens     geom
_atom_sites_solution_primary     direct
_atom_sites_solution_secondary     difmap
_refine_ls_shift/su_max     0.000
_refine_ls_shift/su_mean     0.000
_refine_diff_density_max     0.407
_refine_diff_density_min     -0.517
_refine_ls_extinction_method     'SHELXL97 (Sheldrick, 2008)'
_refine_ls_extinction_coef     1.12(4)
_refine_ls_extinction_expression
                                  'Fc^*^=kFc[1+0.001xFc^2^\l^3^/sin(2\q)]^-1/4^'
loop_
    _atom_type_symbol
    _atom_type_description
    _atom_type_scat_dispersion_real
    _atom_type_scat_dispersion_imag
    _atom_type_scat_source
    'C' 'C' 0.0033 0.0016
                         'International Tables Vol C Tables 4.2.6.8 and 6.1.1.4'
    'H' 'H' 0.0000 0.0000
                         'International Tables Vol C Tables 4.2.6.8 and 6.1.1.4'
    'N' 'N' 0.0061 0.0033
                         'International Tables Vol C Tables 4.2.6.8 and 6.1.1.4'
    'O' 'O' 0.0106 0.0060
                         'International Tables Vol C Tables 4.2.6.8 and 6.1.1.4'
    'S' 'S' 0.1246 0.1234
                         'International Tables Vol C Tables 4.2.6.8 and 6.1.1.4'
_computing_data_collection     'APEX2 (Bruker, 2004)'
_computing_cell_refinement
;
APEX2 (Bruker, 2004) and SAINT (Bruker, 2004)
;
_computing_data_reduction
;
SAINT (Bruker, 2004) and XPREP (Bruker, 2004)
;
_computing_structure_solution     'SIR92 (Altomare <i>et al.</i>, 1993)'
_computing_structure_refinement     'SHELXL97 (Sheldrick, 2008)'
_computing_molecular_graphics
;
ORTEP-3 (Farrugia, 1997) and Mercury (Bruno <i>et al.</i>, 2002)
;
_computing_publication_material     'SHELXL97 (Sheldrick, 2008)'
loop_
    _atom_site_type_symbol
    _atom_site_label
    _atom_site_fract_x
    _atom_site_fract_y
    _atom_site_fract_z
    _atom_site_U_iso_or_equiv
    _atom_site_adp_type
    _atom_site_calc_flag
    _atom_site_refinement_flags
    _atom_site_occupancy
    _atom_site_symmetry_multiplicity
    _atom_site_disorder_assembly
    _atom_site_disorder_group
    C C1 0.28715(19) 1.12543(18) 0.37831(12) 0.0277(3) Uani d . 1 1 . .
    H H7 0.2576 1.2577 0.3783 0.033 Uiso calc R 1 1 . .
    C C2 0.36576(19) 1.05458(18) 0.27144(12) 0.0268(3) Uani d . 1 1 . .
    C C3 0.4096(2) 0.8553(2) 0.27042(15) 0.0373(3) Uani d . 1 1 . .
    H H1 0.4618 0.8079 0.1981 0.045 Uiso calc R 1 1 . .
    C C4 0.3755(3) 0.7304(2) 0.37640(16) 0.0434(4) Uani d . 1 1 . .
    H H3 0.4049 0.5983 0.3756 0.052 Uiso calc R 1 1 . .
    C C5 0.2966(2) 0.8008(2) 0.48587(14) 0.0364(3) Uani d . 1 1 . .
    C C6 0.2515(2) 1.00021(19) 0.48664(13) 0.0290(3) Uani d . 1 1 . .
    C C7 0.1686(2) 1.0757(2) 0.60113(13) 0.0323(3) Uani d . 1 1 . .
    N N1 0.01665(18) -0.00608(18) 0.93729(10) 0.0272(3) Uani d . 1 1 . .
    O O1 0.59710(15) 1.13796(16) 0.06468(10) 0.0369(3) Uani d . 1 1 . .
    O O7 -0.03247(17) 0.36335(14) 0.80737(10) 0.0340(3) Uani d D 1 1 . .
    O O2 0.40796(15) 1.40062(14) 0.17028(9) 0.0333(3) Uani d . 1 1 . .
    O O8 0.19337(19) 0.5388(2) 0.88950(13) 0.0505(3) Uani d D 1 1 . .
    O O3 0.24335(15) 1.22941(15) 0.07799(10) 0.0356(3) Uani d . 1 1 . .
    O O4 0.1284(2) 1.26416(17) 0.58929(11) 0.0445(3) Uani d . 1 1 . .
    O O5 0.1392(2) 0.97087(18) 0.69881(10) 0.0454(3) Uani d . 1 1 . .
    O O6 0.2667(2) 0.67267(18) 0.58729(12) 0.0568(4) Uani d . 1 1 . .
    H H6 0.2187 0.7301 0.6450 0.085 Uiso calc R 1 1 . .
    S S1 0.40819(4) 1.21604(4) 0.13623(3) 0.02543(16) Uani d . 1 1 . .
    H H7A -0.144(2) 0.430(3) 0.8122(19) 0.046(5) Uiso d D 1 1 . .
    H H7B 0.043(3) 0.425(3) 0.825(2) 0.062(7) Uiso d D 1 1 . .
    H H4 0.086(4) 1.300(4) 0.653(2) 0.058(7) Uiso d . 1 1 . .
    H H8B 0.312(3) 0.559(4) 0.858(2) 0.069(7) Uiso d D 1 1 . .
    H H8A 0.208(4) 0.446(3) 0.949(2) 0.091(10) Uiso d D 1 1 . .
    H H1A -0.060(3) -0.070(3) 0.9285(17) 0.035(5) Uiso d . 1 1 . .
    H H1B -0.008(3) 0.118(3) 0.8930(19) 0.045(5) Uiso d . 1 1 . .
    H H1C 0.144(3) -0.067(3) 0.9181(19) 0.047(5) Uiso d . 1 1 . .
loop_
    _atom_site_aniso_label
    _atom_site_aniso_U_11
    _atom_site_aniso_U_22
    _atom_site_aniso_U_33
    _atom_site_aniso_U_12
    _atom_site_aniso_U_13
    _atom_site_aniso_U_23
    C1 0.0271(6) 0.0250(6) 0.0312(6) -0.0017(5) -0.0065(5) -0.0078(5)
    C2 0.0240(6) 0.0262(6) 0.0300(6) -0.0008(4) -0.0065(5) -0.0067(5)
    C3 0.0428(8) 0.0286(7) 0.0387(8) 0.0024(6) -0.0068(6) -0.0130(6)
    C4 0.0567(10) 0.0237(6) 0.0467(9) 0.0024(6) -0.0108(8) -0.0092(6)
    C5 0.0438(8) 0.0273(7) 0.0374(7) -0.0021(6) -0.0134(6) -0.0018(6)
    C6 0.0289(6) 0.0291(6) 0.0303(6) -0.0027(5) -0.0090(5) -0.0069(5)
    C7 0.0331(7) 0.0350(7) 0.0300(7) -0.0061(5) -0.0079(5) -0.0063(5)
    N1 0.0263(6) 0.0313(6) 0.0243(6) -0.0042(4) -0.0055(4) -0.0061(4)
    O1 0.0251(5) 0.0461(6) 0.0361(5) -0.0001(4) 0.0002(4) -0.0140(5)
    O7 0.0362(6) 0.0295(5) 0.0361(5) -0.0013(4) -0.0069(4) -0.0105(4)
    O2 0.0336(5) 0.0292(5) 0.0376(5) -0.0074(4) -0.0033(4) -0.0094(4)
    O8 0.0391(7) 0.0573(8) 0.0577(8) -0.0184(6) -0.0190(6) 0.0066(6)
    O3 0.0306(5) 0.0376(5) 0.0417(6) -0.0068(4) -0.0152(4) -0.0031(4)
    O4 0.0646(8) 0.0348(6) 0.0307(6) -0.0039(5) -0.0029(5) -0.0115(4)
    O5 0.0622(8) 0.0433(6) 0.0285(5) -0.0086(5) -0.0079(5) -0.0034(5)
    O6 0.0906(11) 0.0314(6) 0.0418(7) -0.0058(6) -0.0132(7) 0.0033(5)
    S1 0.0201(2) 0.0276(2) 0.0285(2) -0.00186(12) -0.00404(13) -0.00819(13)
_geom_special_details
;
All e.s.d.'s (except the e.s.d. in the dihedral angle between two l.s. planes)
are estimated using the full covariance matrix. The cell e.s.d.'s are taken
into account individually in the estimation of e.s.d.'s in distances, angles
and torsion angles; correlations between e.s.d.'s in cell parameters are only
used when they are defined by crystal symmetry. An approximate (isotropic)
treatment of cell e.s.d.'s is used for estimating e.s.d.'s involving l.s.
planes.
;
loop_
    _geom_bond_atom_site_label_1
    _geom_bond_atom_site_label_2
    _geom_bond_site_symmetry_2
    _geom_bond_distance
    _geom_bond_publ_flag
    C1 C2 . 1.3775(19) ?
    C1 C6 . 1.3954(19) ?
    C1 H7 . 0.9300 ?
    C2 C3 . 1.4030(18) ?
    C2 S1 . 1.7594(14) ?
    C3 C4 . 1.374(2) ?
    C3 H1 . 0.9300 ?
    C4 C5 . 1.403(2) ?
    C4 H3 . 0.9300 ?
    C5 O6 . 1.3453(19) ?
    C5 C6 . 1.404(2) ?
    C6 C7 . 1.473(2) ?
    C7 O5 . 1.2282(18) ?
    C7 O4 . 1.3115(19) ?
    N1 N1 2_557 1.433(2) ?
    N1 H1A . 0.82(2) ?
    N1 H1B . 0.94(2) ?
    N1 H1C . 0.91(2) ?
    O1 S1 . 1.4495(10) ?
    O7 H7A . 0.826(15) ?
    O7 H7B . 0.847(15) ?
    O2 S1 . 1.4610(10) ?
    O8 H8B . 0.859(16) ?
    O8 H8A . 0.874(17) ?
    O3 S1 . 1.4599(10) ?
    O4 H4 . 0.79(3) ?
    O6 H6 . 0.8200 ?
loop_
    _geom_angle_atom_site_label_1
    _geom_angle_atom_site_label_2
    _geom_angle_atom_site_label_3
    _geom_angle_site_symmetry_1
    _geom_angle_site_symmetry_3
    _geom_angle
    _geom_angle_publ_flag
    C2 C1 C6 . . 120.48(12) ?
    C2 C1 H7 . . 119.8 ?
    C6 C1 H7 . . 119.8 ?
    C1 C2 C3 . . 120.22(13) ?
    C1 C2 S1 . . 119.44(10) ?
    C3 C2 S1 . . 120.34(11) ?
    C4 C3 C2 . . 119.94(14) ?
    C4 C3 H1 . . 120.0 ?
    C2 C3 H1 . . 120.0 ?
    C3 C4 C5 . . 120.36(13) ?
    C3 C4 H3 . . 119.8 ?
    C5 C4 H3 . . 119.8 ?
    O6 C5 C4 . . 118.15(13) ?
    O6 C5 C6 . . 122.23(14) ?
    C4 C5 C6 . . 119.63(14) ?
    C1 C6 C5 . . 119.37(13) ?
    C1 C6 C7 . . 120.56(12) ?
    C5 C6 C7 . . 120.07(13) ?
    O5 C7 O4 . . 123.15(14) ?
    O5 C7 C6 . . 122.77(14) ?
    O4 C7 C6 . . 114.08(13) ?
    N1 N1 H1A 2_557 . 108.5(13) ?
    N1 N1 H1B 2_557 . 109.8(13) ?
    H1A N1 H1B . . 109.2(19) ?
    N1 N1 H1C 2_557 . 104.8(14) ?
    H1A N1 H1C . . 110.6(18) ?
    H1B N1 H1C . . 113.7(18) ?
    H7A O7 H7B . . 108.4(18) ?
    H8B O8 H8A . . 104(2) ?
    C7 O4 H4 . . 111.4(18) ?
    C5 O6 H6 . . 109.5 ?
    O1 S1 O3 . . 112.19(7) ?
    O1 S1 O2 . . 112.97(6) ?
    O3 S1 O2 . . 110.87(6) ?
    O1 S1 C2 . . 107.30(6) ?
    O3 S1 C2 . . 106.83(6) ?
    O2 S1 C2 . . 106.24(6) ?
loop_
    _geom_torsion_atom_site_label_1
    _geom_torsion_atom_site_label_2
    _geom_torsion_atom_site_label_3
    _geom_torsion_atom_site_label_4
    _geom_torsion_site_symmetry_1
    _geom_torsion_site_symmetry_2
    _geom_torsion_site_symmetry_3
    _geom_torsion_site_symmetry_4
    _geom_torsion
    _geom_torsion_publ_flag
    C6 C1 C2 C3 . . . . 0.4(2) ?
    C6 C1 C2 S1 . . . . 179.78(10) ?
    C1 C2 C3 C4 . . . . -0.5(2) ?
    S1 C2 C3 C4 . . . . -179.82(13) ?
    C2 C3 C4 C5 . . . . 0.1(3) ?
    C3 C4 C5 O6 . . . . -179.70(16) ?
    C3 C4 C5 C6 . . . . 0.3(3) ?
    C2 C1 C6 C5 . . . . 0.0(2) ?
    C2 C1 C6 C7 . . . . 179.62(12) ?
    O6 C5 C6 C1 . . . . 179.65(14) ?
    C4 C5 C6 C1 . . . . -0.4(2) ?
    O6 C5 C6 C7 . . . . 0.0(2) ?
    C4 C5 C6 C7 . . . . 180.00(15) ?
    C1 C6 C7 O5 . . . . -178.27(14) ?
    C5 C6 C7 O5 . . . . 1.3(2) ?
    C1 C6 C7 O4 . . . . 2.0(2) ?
    C5 C6 C7 O4 . . . . -178.35(14) ?
    C1 C2 S1 O1 . . . . 139.04(11) ?
    C3 C2 S1 O1 . . . . -41.61(14) ?
    C1 C2 S1 O3 . . . . -100.46(12) ?
    C3 C2 S1 O3 . . . . 78.89(13) ?
    C1 C2 S1 O2 . . . . 17.95(13) ?
    C3 C2 S1 O2 . . . . -162.70(12) ?
loop_
    _geom_hbond_atom_site_label_D
    _geom_hbond_atom_site_label_H
    _geom_hbond_atom_site_label_A
    _geom_hbond_site_symmetry_A
    _geom_hbond_distance_DH
    _geom_hbond_distance_HA
    _geom_hbond_distance_DA
    _geom_hbond_angle_DHA
    O6 H6 O5 . 0.82 1.88 2.6074(18) 146.4
    O7 H7A O2 2_576 0.826(15) 1.978(15) 2.8036(15) 177(2)
    O7 H7B O8 . 0.847(15) 1.836(16) 2.6754(17) 171(2)
    O4 H4 O7 1_565 0.79(3) 1.89(3) 2.6758(16) 174(3)
    O8 H8B O2 2_676 0.859(16) 2.001(18) 2.8384(16) 165(2)
    O8 H8A O3 1_546 0.874(17) 1.948(17) 2.8213(17) 177(3)
    N1 H1A O3 2_566 0.82(2) 1.93(2) 2.7493(17) 175.2(19)
    N1 H1B O7 . 0.94(2) 1.84(2) 2.7798(16) 174.5(19)
    N1 H1C O1 2_666 0.91(2) 1.84(2) 2.6813(16) 154(2)
data_global
_journal_date_recd_electronic     2011-03-22
_journal_date_accepted     2011-04-15
_journal_name_full     'Acta Crystallographica, Section E'
_journal_year     2011
_journal_volume     67
_journal_issue      5
_journal_page_first     o1236
_journal_page_last     o1237
_journal_paper_category     QO
_journal_coeditor_code     ZQ2096
_publ_contact_author_name     'Dr S. Vairam'
_publ_contact_author_address
;
Department of Chemistry
Government College of Technology
Coimbatore 641013
India
;
_publ_contact_author_email     vamshen@yahoo.com
_publ_contact_author_phone     '91 989 410 2184'
_publ_section_title
;
Hydrazine-1,2-diium bis(3-carboxy-4-hydroxybenzenesulfonate) tetrahydrate
;
loop_
    _publ_author_name
    _publ_author_address
    'Selvaraju, Devipriya'
;
Department of Chemistry
Government College of Technology
Coimbatore 641 013
India
;
    'Venkatesh, Ranjithkumar'
;
Department of Chemistry
Government College of Technology
Coimbatore 641 013
India
;
    'Sundararajan, Vairam'
;
Department of Chemistry
Government College of Technology
Coimbatore 641 013
India
;
