# Supplementary material for: Hydrazine-1,2-diium bis­(3-carb­oxy-4-hy­droxy­benzene­sulfonate) tetra­hydrate
Source: Acta Crystallogr Sect E Struct Rep Online. 2011 Apr 29;67(Pt 5):o1236–7. doi: 10.1107/S1600536811014231 (PMC3089212; doi:10.1107/S1600536811014231)
Supplement: Supplementary file 2 [file e-67-o1236-Isup2.hkl]

# 
# h,k,l, Fc-squared, Fo-squared, sigma(Fo-squared) and status flag 
# 
data_I
_shelx_title ' AB21Hz in P-1' 
_shelx_refln_list_code          4 
_shelx_F_calc_maximum      113.79 
_exptl_crystal_F_000       282.00 
_reflns_d_resolution_high  0.7513 
 
loop_ 
 _symmetry_equiv_pos_as_xyz 
 'x, y, z' 
 '-x, -y, -z' 
 
_cell_length_a     7.0620 
_cell_length_b     7.2069 
_cell_length_c    11.5995 
_cell_angle_alpha  78.460 
_cell_angle_beta   75.806 
_cell_angle_gamma  77.379 
 
_shelx_F_squared_multiplier     1.000 
 
loop_ 
 _refln_index_h 
 _refln_index_k 
 _refln_index_l 
 _refln_F_squared_calc 
 _refln_F_squared_meas 
 _refln_F_squared_sigma 
 _refln_observed_status 
   1   0   0      286.71      259.50      8.30 o 
   2   0   0      322.08      315.86     11.24 o 
   3   0   0      171.72      189.03      5.20 o 
   4   0   0      171.49      166.49      4.81 o 
   5   0   0      929.52      880.91     29.78 o 
   6   0   0      256.37      243.98     11.88 o 
   7   0   0      169.90      166.54     10.73 o 
   8   0   0       13.78       12.76      1.16 o 
  -8   1   0       73.29       68.72      6.34 o 
  -7   1   0       13.16       13.42      0.66 o 
  -6   1   0        5.82        5.13      0.30 o 
  -5   1   0        8.77        9.32      0.34 o 
  -4   1   0      374.35      391.09     11.21 o 
  -3   1   0      209.67      189.95      5.93 o 
  -2   1   0        5.62        4.41      0.14 o 
  -1   1   0       47.40       42.12      1.08 o 
   0   1   0     1969.71     1235.90     41.46 o 
   1   1   0      192.13      216.24      5.42 o 
   2   1   0       28.72       45.68      1.23 o 
   3   1   0        3.82        1.51      0.08 o 
   4   1   0       65.18       62.00      2.60 o 
   5   1   0        1.00        0.59      0.11 o 
   6   1   0        0.07        0.29      0.14 o 
   7   1   0      232.27      222.04      9.88 o 
   8   1   0        0.02        0.14      0.18 o 
   9   1   0        2.47        3.43      0.47 o 
  -8   2   0        4.40        4.13      0.37 o 
  -7   2   0        1.75        1.28      0.22 o 
  -6   2   0      294.52      290.36     11.27 o 
  -5   2   0        0.02        0.28      0.10 o 
  -4   2   0      220.52      226.05      7.08 o 
  -3   2   0      540.76      547.20     18.74 o 
  -2   2   0      174.67      180.93      5.24 o 
  -1   2   0     2600.57     2322.48    111.66 o 
   0   2   0      295.50      289.06     11.02 o 
   1   2   0      346.03      310.55      8.37 o 
   2   2   0      123.70      162.49      4.08 o 
   3   2   0      102.54      104.56      3.57 o 
   4   2   0        2.47        3.06      0.15 o 
   5   2   0       19.32       17.22      0.70 o 
   6   2   0      187.24      182.18      6.91 o 
   7   2   0       84.66       81.42      3.68 o 
   8   2   0        0.60        0.38      0.18 o 
   9   2   0        0.70        0.83      0.41 o 
  -7   3   0        3.97        3.69      0.32 o 
  -6   3   0       42.99       39.98      1.89 o 
  -5   3   0      148.17      141.84      4.89 o 
  -4   3   0      371.77      383.20     11.04 o 
  -3   3   0       38.49       39.03      1.52 o 
  -2   3   0       53.90       63.35      2.19 o 
  -1   3   0      484.18      577.92     25.51 o 
   0   3   0       33.23       33.95      1.08 o 
   1   3   0     2514.86     1780.26     95.34 o 
   2   3   0      383.09      428.42     13.14 o 
   3   3   0      235.00      242.75      7.57 o 
   4   3   0        3.49        3.32      0.23 o 
   5   3   0        0.02        0.02      0.10 o 
   6   3   0      152.87      153.11      5.79 o 
   7   3   0       79.73       84.80      4.88 o 
   8   3   0       86.24       88.29      7.19 o 
   9   3   0        0.24        0.02      0.35 o 
  -7   4   0       26.24       28.13      1.38 o 
  -6   4   0       10.25        9.63      0.69 o 
  -5   4   0       15.40       14.53      0.57 o 
  -4   4   0        4.99        3.68      0.18 o 
  -3   4   0      169.56      162.84      5.14 o 
  -2   4   0        0.17        0.29      0.07 o 
  -1   4   0        9.92       17.40      0.63 o 
   0   4   0      247.92      258.97      9.80 o 
   1   4   0      154.55      176.15      6.18 o 
   2   4   0      476.07      461.80     17.81 o 
   3   4   0        2.88        3.47      0.16 o 
   4   4   0       19.19       22.20      1.11 o 
   5   4   0      154.65      154.09      7.86 o 
   6   4   0        1.57        1.62      0.26 o 
   7   4   0       65.99       66.67      5.44 o 
   8   4   0       88.27       86.72      7.07 o 
  -6   5   0        7.79        7.16      0.45 o 
  -5   5   0      128.78      124.47      4.29 o 
  -4   5   0       14.78       14.28      0.50 o 
  -3   5   0      244.29      237.93      7.37 o 
  -2   5   0        0.61        0.11      0.08 o 
  -1   5   0       33.45       32.35      1.05 o 
   0   5   0      332.73      337.40     14.04 o 
   1   5   0      371.80      396.78     14.60 o 
   2   5   0      389.99      390.04     15.24 o 
   3   5   0       18.59       18.35      0.66 o 
   4   5   0       11.77       14.30      0.71 o 
   5   5   0       26.82       24.38      1.28 o 
   6   5   0      192.34      181.92      9.89 o 
   7   5   0      143.13      129.40     10.41 o 
   8   5   0        4.72        5.58      0.69 o 
  -5   6   0        3.78        4.52      0.28 o 
  -4   6   0       18.95       19.70      0.68 o 
  -3   6   0      241.12      231.79      7.15 o 
  -2   6   0      292.29      268.73      9.01 o 
  -1   6   0      183.13      192.41      6.58 o 
   0   6   0        2.80        3.99      0.20 o 
   1   6   0       10.63        9.91      0.53 o 
   2   6   0      358.45      361.24     16.09 o 
   3   6   0       42.62       42.79      3.35 o 
   4   6   0      719.39      669.22     35.89 o 
   5   6   0       15.27       13.13      0.82 o 
   6   6   0       53.52       55.15      3.36 o 
   7   6   0       82.17       73.15      5.95 o 
  -4   7   0        8.87        9.49      0.46 o 
  -3   7   0        3.75        2.26      0.17 o 
  -2   7   0       12.00       11.81      0.46 o 
  -1   7   0       38.71       37.26      1.30 o 
   0   7   0       15.04       12.95      0.70 o 
   1   7   0      194.61      180.13      8.15 o 
   2   7   0        5.37        5.15      0.64 o 
   3   7   0       10.41        9.06      0.45 o 
   4   7   0        0.06        0.01      0.16 o 
   5   7   0        4.95        5.32      0.49 o 
   6   7   0        0.13       -0.08      0.22 o 
   7   7   0        1.04        1.46      0.35 o 
  -3   8   0       16.30       16.25      0.70 o 
  -2   8   0       59.92       66.04      2.49 o 
  -1   8   0        0.78        0.61      0.18 o 
   0   8   0       26.55       25.46      1.46 o 
   1   8   0       33.69       32.96      3.36 o 
   2   8   0        7.86        8.89      0.67 o 
   3   8   0       78.94       86.57      3.79 o 
   4   8   0        6.04        5.53      0.34 o 
   5   8   0        2.76        2.04      0.27 o 
   6   8   0        0.86        0.66      0.24 o 
   0   9   0       26.00       31.25      1.78 o 
   1   9   0        0.16        0.09      0.25 o 
   2   9   0       12.50       13.93      2.28 o 
   3   9   0       68.86       78.13      3.41 o 
   4   9   0        0.01        0.00      0.17 o 
  -3  -9   1        0.61        0.93      0.30 o 
  -2  -9   1        3.18        3.17      0.48 o 
  -1  -9   1       19.15       22.19      1.29 o 
   0  -9   1        1.51        1.48      0.21 o 
  -5  -8   1       12.36       12.19      0.79 o 
  -4  -8   1        7.31        6.41      0.47 o 
  -3  -8   1        0.88        0.90      0.31 o 
  -2  -8   1        1.53        1.63      0.24 o 
  -1  -8   1      136.22      135.00     11.52 o 
   0  -8   1        4.55        5.05      0.38 o 
   1  -8   1        0.78        0.48      0.14 o 
   2  -8   1       17.32       16.25      0.77 o 
   3  -8   1        2.40        3.03      0.23 o 
  -6  -7   1      101.35       96.49      5.28 o 
  -5  -7   1        8.69        9.25      0.62 o 
  -4  -7   1        7.18        6.07      0.65 o 
  -3  -7   1       31.39       32.32      1.90 o 
  -2  -7   1        0.18       -0.05      0.14 o 
  -1  -7   1       10.06       10.53      0.68 o 
   0  -7   1        4.08        4.22      0.21 o 
   1  -7   1      145.25      145.71      5.55 o 
   2  -7   1        0.05        0.10      0.13 o 
   3  -7   1        9.06        8.55      0.36 o 
   4  -7   1        1.03        1.46      0.17 o 
  -7  -6   1       82.05       82.51      6.70 o 
  -6  -6   1        0.65        0.57      0.21 o 
  -5  -6   1       24.19       19.72      1.16 o 
  -4  -6   1       66.55       61.69      3.39 o 
  -3  -6   1       38.98       47.87      3.39 o 
  -2  -6   1      597.03      610.48     40.78 o 
  -1  -6   1      453.74      466.55     20.82 o 
   0  -6   1       66.02       61.69      2.27 o 
   1  -6   1      122.64      117.53      4.48 o 
   2  -6   1        5.76        6.79      0.29 o 
   3  -6   1       17.90       18.47      0.79 o 
   4  -6   1      306.85      281.26      9.49 o 
   5  -6   1       93.08       81.94      3.20 o 
  -8  -5   1        7.87        8.15      0.89 o 
  -7  -5   1       13.81       12.48      1.19 o 
  -6  -5   1        9.96        9.19      0.78 o 
  -5  -5   1      234.01      216.53     11.68 o 
  -4  -5   1      191.19      199.77      9.39 o 
  -3  -5   1       54.01       58.18      1.82 o 
  -2  -5   1      212.98      231.87      9.20 o 
  -1  -5   1       29.87       27.64      1.40 o 
   0  -5   1      758.58      814.00     37.32 o 
   1  -5   1       95.37      101.57      3.95 o 
   2  -5   1       58.67       52.42      1.74 o 
   3  -5   1        4.11        3.76      0.18 o 
   4  -5   1        0.58        0.64      0.13 o 
   5  -5   1      178.53      182.73      7.10 o 
   6  -5   1       21.11       19.25      0.98 o 
  -8  -4   1       21.29       22.92      2.04 o 
  -7  -4   1       79.15       79.64      6.48 o 
  -6  -4   1       50.85       48.49      2.70 o 
  -5  -4   1       19.60       19.41      0.97 o 
  -4  -4   1       21.31       21.94      0.72 o 
  -3  -4   1       65.82       63.53      2.22 o 
  -2  -4   1      692.86      756.30     26.26 o 
  -1  -4   1       53.04       50.52      1.61 o 
   0  -4   1       77.31       82.60      2.41 o 
   1  -4   1       12.45       11.77      0.39 o 
   2  -4   1      104.07      108.82      3.44 o 
   3  -4   1        1.69        1.47      0.11 o 
   4  -4   1      235.04      236.37      8.13 o 
   5  -4   1       24.57       23.07      0.85 o 
   6  -4   1        7.20        6.69      0.36 o 
   7  -4   1       23.53       25.22      1.25 o 
  -8  -3   1        0.95        0.67      0.39 o 
  -7  -3   1        0.04       -0.16      0.30 o 
  -6  -3   1      596.93      627.98     27.93 o 
  -5  -3   1       92.96      105.23      5.03 o 
  -4  -3   1       10.23       12.41      0.47 o 
  -3  -3   1       16.91       23.14      0.68 o 
  -2  -3   1        6.15        4.77      0.21 o 
  -1  -3   1      551.41      553.58     17.37 o 
   0  -3   1      339.18      329.91      9.53 o 
   1  -3   1        0.16        0.09      0.05 o 
   2  -3   1      402.66      440.82     14.04 o 
   3  -3   1      161.06      174.33      5.48 o 
   4  -3   1        0.74        0.27      0.10 o 
   5  -3   1      203.57      202.46      9.09 o 
   6  -3   1       24.34       21.06      1.04 o 
   7  -3   1       10.85        8.99      0.67 o 
   8  -3   1        1.03        1.10      0.24 o 
  -8  -2   1       15.90       16.76      1.56 o 
  -7  -2   1        0.38        0.94      0.19 o 
  -6  -2   1       53.83       59.72      2.04 o 
  -5  -2   1      106.26      107.39      3.34 o 
  -4  -2   1      115.99      117.62      3.64 o 
  -3  -2   1       87.60      104.08      4.21 o 
  -2  -2   1        0.24        1.69      0.08 o 
  -1  -2   1      589.62      587.58     16.36 o 
   0  -2   1      505.67      485.12     14.51 o 
   1  -2   1     1775.55     1837.57     59.92 o 
   2  -2   1      444.16      489.86     15.39 o 
   3  -2   1      475.43      486.49     15.34 o 
   4  -2   1       66.10       65.44      2.32 o 
   5  -2   1        3.82        4.01      0.22 o 
   6  -2   1      217.19      213.60      8.35 o 
   7  -2   1        4.90        3.41      0.30 o 
   8  -2   1       21.83       23.07      1.18 o 
  -8  -1   1        9.72        8.71      0.52 o 
  -7  -1   1       95.01       96.27      4.33 o 
  -6  -1   1      204.16      206.95      7.88 o 
  -5  -1   1       17.99       16.16      0.79 o 
  -4  -1   1        0.18        0.16      0.08 o 
  -3  -1   1       78.25       79.99      2.40 o 
  -2  -1   1      575.89      546.50     14.47 o 
  -1  -1   1     2550.17     2666.18     82.57 o 
   0  -1   1       12.14        9.46      0.42 o 
   1  -1   1      345.21      357.39     11.20 o 
   2  -1   1        5.02        3.64      0.12 o 
   3  -1   1      479.35      453.69     15.78 o 
   4  -1   1       61.96       64.33      2.06 o 
   5  -1   1      376.92      378.80     13.20 o 
   6  -1   1      134.78      132.54      5.18 o 
   7  -1   1        1.11        1.16      0.21 o 
   8  -1   1       44.50       42.43      2.42 o 
  -8   0   1       43.21       43.02      2.75 o 
  -7   0   1       48.92       46.69      2.32 o 
  -6   0   1        0.24        0.28      0.16 o 
  -5   0   1     1427.27     1564.26     57.40 o 
  -4   0   1       10.07        7.86      0.26 o 
  -3   0   1     1040.97      985.05     26.36 o 
  -2   0   1      563.20      536.22     13.61 o 
  -1   0   1       12.03        7.93      0.22 o 
   1   0   1      541.22      425.12     12.30 o 
   2   0   1    12948.60     8368.14    441.05 o 
   3   0   1      417.67      429.69     11.68 o 
   4   0   1        0.06        0.33      0.07 o 
   5   0   1      278.73      284.16      9.65 o 
   6   0   1      312.33      285.81     12.68 o 
   7   0   1      112.84      106.87      6.65 o 
   8   0   1       56.07       54.50      3.06 o 
   9   0   1        8.02        7.18      0.59 o 
  -8   1   1        2.98        3.94      0.42 o 
  -7   1   1      121.92      110.64      8.21 o 
  -6   1   1      154.96      158.42      6.20 o 
  -5   1   1        8.19        9.01      0.34 o 
  -4   1   1        0.00        0.18      0.07 o 
  -3   1   1       53.67       62.13      1.60 o 
  -2   1   1       27.77       22.69      0.65 o 
  -1   1   1     3153.44     2465.16     99.70 o 
   0   1   1     1519.91     1007.05     38.19 o 
   1   1   1        0.02        0.90      0.06 o 
   2   1   1    10446.49     8055.29    274.79 o 
   3   1   1     1442.09     1403.73     53.38 o 
   4   1   1       15.23       13.55      0.48 o 
   5   1   1      250.91      263.90      8.85 o 
   6   1   1       44.67       44.92      2.06 o 
   7   1   1       39.06       37.78      1.77 o 
   8   1   1        2.42        2.53      0.26 o 
   9   1   1       55.01       52.67      2.97 o 
  -8   2   1       83.27       80.84      3.98 o 
  -7   2   1        3.35        3.77      0.32 o 
  -6   2   1       74.45       70.43      2.81 o 
  -5   2   1       65.55       64.14      2.24 o 
  -4   2   1      201.70      200.56      5.77 o 
  -3   2   1      209.92      218.83      5.85 o 
  -2   2   1       86.11       96.25      2.60 o 
  -1   2   1      497.85      551.61     13.18 o 
   0   2   1       16.43       24.41      0.67 o 
   1   2   1     1926.88     1419.76     41.28 o 
   2   2   1      398.65      376.48     10.12 o 
   3   2   1        5.27        4.62      0.25 o 
   4   2   1      219.02      240.01      7.40 o 
   5   2   1       10.69        9.19      0.47 o 
   6   2   1      260.84      266.01     11.49 o 
   7   2   1       34.57       34.02      1.60 o 
   8   2   1       13.88       13.23      0.71 o 
   9   2   1        0.16        0.24      0.35 o 
  -7   3   1       81.09       78.89      5.09 o 
  -6   3   1       20.13       18.51      1.15 o 
  -5   3   1       36.05       32.43      1.23 o 
  -4   3   1      478.86      466.50     13.46 o 
  -3   3   1       86.89       89.88      2.62 o 
  -2   3   1     1149.32     1174.06     36.25 o 
  -1   3   1      314.18      300.42      9.30 o 
   0   3   1     1090.45     1025.76     38.93 o 
   1   3   1     3299.59     2651.83     75.20 o 
   2   3   1       44.18       48.41      1.53 o 
   3   3   1      133.99      130.83      4.11 o 
   4   3   1       32.90       37.42      1.20 o 
   5   3   1        6.76        6.76      0.39 o 
   6   3   1       15.32       15.06      0.64 o 
   7   3   1        9.15        9.54      0.59 o 
   8   3   1       41.43       45.40      3.81 o 
   9   3   1       14.93       16.93      1.60 o 
  -7   4   1        6.31        6.75      0.47 o 
  -6   4   1        5.74        5.62      0.39 o 
  -5   4   1       63.76       62.12      2.85 o 
  -4   4   1        4.43        4.03      0.19 o 
  -3   4   1       60.44       57.21      1.82 o 
  -2   4   1       25.94       23.28      0.70 o 
  -1   4   1      176.75      173.74      4.98 o 
   0   4   1       67.24       47.36      1.83 o 
   1   4   1       28.61       52.06      1.62 o 
   2   4   1       85.39       80.76      2.73 o 
   3   4   1      159.07      158.65      4.99 o 
   4   4   1       72.47       73.65      2.54 o 
   5   4   1      266.76      268.43     10.37 o 
   6   4   1       59.31       59.97      2.88 o 
   7   4   1       59.48       55.91      4.59 o 
   8   4   1        1.85        1.62      0.41 o 
  -6   5   1       17.36       16.44      0.94 o 
  -5   5   1       45.78       43.03      1.57 o 
  -4   5   1       84.49       77.77      2.45 o 
  -3   5   1      161.04      154.31      4.79 o 
  -2   5   1      333.48      351.19     10.81 o 
  -1   5   1       66.84       58.91      1.93 o 
   0   5   1       11.30       13.55      0.45 o 
   1   5   1      163.71      159.26      5.47 o 
   2   5   1      537.88      554.42     21.10 o 
   3   5   1      202.07      210.34      6.80 o 
   4   5   1       73.13       73.91      2.60 o 
   5   5   1       83.72       78.40      3.07 o 
   6   5   1       43.82       46.23      2.18 o 
   7   5   1      205.55      198.44     15.86 o 
   8   5   1       59.21       62.14      5.12 o 
  -5   6   1       11.20       12.37      0.57 o 
  -4   6   1       12.31       11.86      0.54 o 
  -3   6   1        1.49        1.77      0.14 o 
  -2   6   1       15.55       13.75      0.52 o 
  -1   6   1      541.18      548.67     16.92 o 
   0   6   1      177.05      156.88      5.93 o 
   1   6   1      114.69      119.16      4.63 o 
   2   6   1       14.84       14.44      0.49 o 
   3   6   1        3.12        3.51      0.33 o 
   4   6   1      134.79      133.73      6.71 o 
   5   6   1       46.36       42.32      2.91 o 
   6   6   1      275.60      275.11     14.89 o 
   7   6   1        1.29        1.30      0.37 o 
   8   6   1       42.33       43.18      3.62 o 
  -4   7   1       37.89       37.32      1.50 o 
  -3   7   1       46.41       44.07      1.74 o 
  -2   7   1       35.71       33.49      1.18 o 
  -1   7   1        0.13        1.20      0.22 o 
   0   7   1       93.06       79.47      4.07 o 
   1   7   1        0.27        0.81      0.11 o 
   2   7   1        3.82        4.07      0.22 o 
   3   7   1      116.03      115.09      4.96 o 
   4   7   1        4.20        3.09      0.30 o 
   5   7   1        2.15        2.13      0.27 o 
   6   7   1      124.38      121.59      6.64 o 
   7   7   1        2.83        2.43      0.43 o 
  -3   8   1        0.73        0.53      0.17 o 
  -2   8   1       27.00       31.80      1.45 o 
  -1   8   1       32.65       37.94      1.71 o 
   0   8   1       32.11       32.86      1.48 o 
   1   8   1        6.98        6.80      0.36 o 
   2   8   1        9.80        9.90      0.44 o 
   3   8   1       34.03       34.28      1.55 o 
   4   8   1        0.63        1.02      0.22 o 
   5   8   1       31.04       31.84      1.84 o 
   6   8   1        6.22        5.86      0.67 o 
  -1   9   1       23.76       27.94      1.30 o 
   0   9   1       37.93       44.15      1.98 o 
   1   9   1        0.16        0.05      0.15 o 
   2   9   1       20.21       21.87      1.16 o 
   3   9   1        8.28        7.19      0.42 o 
   4   9   1        3.83        4.61      0.41 o 
  -2  -9   2       48.03       52.88      7.36 o 
  -1  -9   2        0.10        0.29      0.17 o 
  -5  -8   2        3.46        3.19      0.32 o 
  -4  -8   2        3.49        3.58      0.32 o 
  -3  -8   2       12.73       12.31      0.75 o 
  -2  -8   2        7.61        7.15      0.87 o 
  -1  -8   2        2.65        2.88      0.56 o 
   0  -8   2        4.15        4.04      0.30 o 
   1  -8   2       35.51       35.05      1.57 o 
   2  -8   2        6.11        6.61      0.34 o 
  -6  -7   2        0.00       -0.05      0.21 o 
  -5  -7   2        2.69        2.26      0.26 o 
  -4  -7   2      128.05      116.03      6.33 o 
  -3  -7   2       24.07       20.76      1.19 o 
  -2  -7   2      118.94      115.57      7.85 o 
  -1  -7   2        3.77        4.31      0.33 o 
   0  -7   2       10.08       10.36      0.46 o 
   1  -7   2      115.71      127.52      4.38 o 
   2  -7   2       13.46       12.26      0.53 o 
   3  -7   2      116.69      110.97      4.30 o 
   4  -7   2        3.86        4.12      0.26 o 
  -7  -6   2       35.63       33.77      2.86 o 
  -6  -6   2       98.65       96.38      5.31 o 
  -5  -6   2        5.40        6.70      0.47 o 
  -4  -6   2       66.21       60.68      3.35 o 
  -3  -6   2       26.82       22.73      1.29 o 
  -2  -6   2       78.99       85.06      6.41 o 
  -1  -6   2      241.83      221.49     11.84 o 
   0  -6   2       86.10       92.48      2.90 o 
   1  -6   2       94.30       92.41      3.18 o 
   2  -6   2       22.41       20.69      0.83 o 
   3  -6   2       76.00       77.81      2.71 o 
   4  -6   2        6.20        6.73      0.32 o 
   5  -6   2       31.01       30.07      1.44 o 
  -7  -5   2       14.18       12.70      1.21 o 
  -6  -5   2       30.62       26.44      1.54 o 
  -5  -5   2       26.54       22.68      1.32 o 
  -4  -5   2        8.07        8.11      0.44 o 
  -3  -5   2      418.44      451.27     18.71 o 
  -2  -5   2     1019.61     1053.16     51.69 o 
  -1  -5   2       94.29       87.38      3.51 o 
   0  -5   2      416.03      446.89     15.16 o 
   1  -5   2        6.44        6.61      0.26 o 
   2  -5   2      115.35      114.44      3.93 o 
   3  -5   2      112.33      112.05      3.66 o 
   4  -5   2      177.79      161.68      5.60 o 
   5  -5   2        3.51        3.47      0.26 o 
   6  -5   2       51.58       49.84      2.33 o 
  -8  -4   2        6.10        6.81      0.79 o 
  -7  -4   2      101.58       88.15      7.14 o 
  -6  -4   2       27.61       28.36      1.64 o 
  -5  -4   2       43.48       40.17      3.01 o 
  -4  -4   2       58.56       61.41      2.31 o 
  -3  -4   2       13.76       12.55      0.37 o 
  -2  -4   2       13.96       13.59      0.46 o 
  -1  -4   2      664.35      700.57     23.95 o 
   0  -4   2      105.79      108.60      5.13 o 
   1  -4   2      166.10      174.48      6.02 o 
   2  -4   2      136.98      134.59      3.95 o 
   3  -4   2        0.12        0.18      0.06 o 
   4  -4   2      205.98      193.80      6.10 o 
   5  -4   2       51.49       53.17      2.14 o 
   6  -4   2       72.09       67.97      2.70 o 
   7  -4   2       30.07       31.01      2.26 o 
  -8  -3   2       18.18       20.43      1.86 o 
  -7  -3   2        2.77        2.72      0.45 o 
  -6  -3   2       26.14       27.43      1.11 o 
  -5  -3   2        1.11        0.84      0.11 o 
  -4  -3   2       93.93       92.46      3.71 o 
  -3  -3   2      177.71      190.42      6.35 o 
  -2  -3   2        5.12        4.04      0.16 o 
  -1  -3   2      403.30      446.70     14.00 o 
   0  -3   2      632.95      676.59     25.96 o 
   1  -3   2      343.31      382.89     13.40 o 
   2  -3   2       45.85       37.15      1.11 o 
   3  -3   2        3.73        5.39      0.19 o 
   4  -3   2       74.39       71.54      2.54 o 
   5  -3   2        3.92        3.57      0.24 o 
   6  -3   2       29.63       28.49      1.41 o 
   7  -3   2        7.21        6.45      0.36 o 
   8  -3   2        1.32        1.23      0.24 o 
  -8  -2   2       18.03       18.96      1.74 o 
  -7  -2   2       85.95       79.89      6.52 o 
  -6  -2   2       34.57       36.91      1.29 o 
  -5  -2   2       15.13       17.64      0.66 o 
  -4  -2   2      610.55      639.08     21.73 o 
  -3  -2   2       58.27       56.51      1.96 o 
  -2  -2   2      251.50      225.37      8.57 o 
  -1  -2   2      526.84      607.57     19.08 o 
   0  -2   2        5.07        2.68      0.19 o 
   1  -2   2     1236.57     1409.45     48.79 o 
   2  -2   2      327.87      357.90     10.44 o 
   3  -2   2       20.83       13.28      0.50 o 
   4  -2   2       37.27       33.33      1.10 o 
   5  -2   2      497.97      546.59     19.01 o 
   6  -2   2       10.80       10.19      0.73 o 
   7  -2   2       14.51       13.21      0.71 o 
   8  -2   2       15.06       15.22      1.16 o 
  -8  -1   2        0.43        0.47      0.37 o 
  -7  -1   2       62.53       58.68      3.28 o 
  -6  -1   2      241.19      215.25      9.53 o 
  -5  -1   2      184.22      179.31      6.01 o 
  -4  -1   2      525.84      498.29     16.96 o 
  -3  -1   2        2.26        3.08      0.14 o 
  -2  -1   2      341.63      368.78     11.34 o 
  -1  -1   2      198.54      237.32      7.37 o 
   0  -1   2     4446.93     4163.00    215.59 o 
   1  -1   2      825.87      853.97     22.79 o 
   2  -1   2      218.12      192.81      5.24 o 
   3  -1   2       87.23       96.07      3.06 o 
   4  -1   2        0.37        2.28      0.21 o 
   5  -1   2     1166.96     1194.59     41.61 o 
   6  -1   2      255.58      260.26     10.21 o 
   7  -1   2       54.31       50.67      2.36 o 
   8  -1   2        5.96        4.68      0.43 o 
  -8   0   2       54.70       56.62      2.63 o 
  -7   0   2       33.41       34.88      1.66 o 
  -6   0   2        2.16        2.45      0.51 o 
  -5   0   2        0.00        1.02      0.13 o 
  -4   0   2       20.77       24.93      0.80 o 
  -3   0   2      349.33      320.67      8.15 o 
  -2   0   2      338.29      353.03      8.99 o 
  -1   0   2     1211.30     1282.97     39.46 o 
   0   0   2      117.00      116.26      3.76 o 
   1   0   2      204.31      218.05      5.91 o 
   2   0   2     2097.14     1855.18     54.31 o 
   3   0   2      437.19      426.85     13.37 o 
   4   0   2     1061.18     1090.98     40.07 o 
   5   0   2      135.29      153.24      5.29 o 
   6   0   2        0.20        0.73      0.14 o 
   7   0   2      108.13       98.74      4.43 o 
   8   0   2       36.78       33.05      2.01 o 
   9   0   2       12.98       13.28      0.91 o 
  -8   1   2       14.94       13.46      1.03 o 
  -7   1   2        1.60        2.24      0.25 o 
  -6   1   2      118.21      116.97      4.61 o 
  -5   1   2      400.13      414.15     12.81 o 
  -4   1   2      593.34      611.21     23.19 o 
  -3   1   2      107.57      102.79      2.81 o 
  -2   1   2     1757.18     1911.09     55.02 o 
  -1   1   2     1676.40     1644.73     41.20 o 
   0   1   2     1785.96     1875.04     55.02 o 
   1   1   2     2214.20     1708.82     65.94 o 
   2   1   2     2647.66     2158.68     83.64 o 
   3   1   2      895.53      944.46     29.89 o 
   4   1   2     3303.63     3209.44    111.77 o 
   5   1   2      127.59      131.72      5.00 o 
   6   1   2      117.57      122.98      4.17 o 
   7   1   2       32.84       31.86      1.51 o 
   8   1   2       12.05       13.15      1.00 o 
   9   1   2        3.24        2.99      0.36 o 
  -8   2   2       30.47       29.18      1.75 o 
  -7   2   2       15.08       16.03      0.85 o 
  -6   2   2       12.70       12.96      0.60 o 
  -5   2   2      108.27      101.11      3.97 o 
  -4   2   2       88.45       87.38      2.72 o 
  -3   2   2       41.84       45.40      1.25 o 
  -2   2   2       85.96       85.31      2.30 o 
  -1   2   2      577.15      606.11     14.88 o 
   0   2   2      816.87      852.44     22.56 o 
   1   2   2      957.05      828.73     25.45 o 
   2   2   2       17.54       20.55      0.76 o 
   3   2   2       28.47       19.56      0.59 o 
   4   2   2       57.04       70.29      3.42 o 
   5   2   2       96.47      101.48      3.43 o 
   6   2   2      160.70      166.01      6.31 o 
   7   2   2       33.77       34.61      1.63 o 
   8   2   2       23.41       21.97      1.09 o 
   9   2   2        0.21        0.30      0.23 o 
  -7   3   2       89.12       95.22      6.71 o 
  -6   3   2      188.13      180.29      8.09 o 
  -5   3   2        7.16        8.07      0.55 o 
  -4   3   2       47.32       45.78      1.46 o 
  -3   3   2        1.97        1.22      0.09 o 
  -2   3   2      270.11      253.44      7.71 o 
  -1   3   2       63.96       68.16      1.96 o 
   0   3   2      283.08      282.53      8.61 o 
   1   3   2      304.96      288.46      8.23 o 
   2   3   2      389.67      425.00     13.13 o 
   3   3   2      367.66      363.40     14.15 o 
   4   3   2        4.60        2.90      0.13 o 
   5   3   2        3.07        3.01      0.15 o 
   6   3   2       31.49       30.29      1.21 o 
   7   3   2       11.17       10.21      0.55 o 
   8   3   2       18.13       18.81      0.94 o 
   9   3   2        3.16        2.56      0.49 o 
  -7   4   2        1.35        1.92      0.29 o 
  -6   4   2      223.25      214.55      9.64 o 
  -5   4   2      116.32      108.49      4.15 o 
  -4   4   2        2.48        2.49      0.16 o 
  -3   4   2      245.58      240.03      7.48 o 
  -2   4   2        0.41        0.56      0.11 o 
  -1   4   2       21.03       18.39      0.66 o 
   0   4   2     1730.41     1696.01     56.75 o 
   1   4   2      451.46      474.07     19.56 o 
   2   4   2        6.16       11.53      0.39 o 
   3   4   2        0.83        2.88      0.13 o 
   4   4   2      273.68      266.43      9.08 o 
   5   4   2      230.68      231.09      8.95 o 
   6   4   2       17.98       16.88      0.63 o 
   7   4   2      147.03      147.25      8.37 o 
   8   4   2       29.50       33.28      2.84 o 
   9   4   2       28.92       32.05      2.78 o 
  -6   5   2        2.45        3.23      0.31 o 
  -5   5   2        8.46        8.85      0.44 o 
  -4   5   2        9.74        8.54      0.42 o 
  -3   5   2      104.00      105.94      3.62 o 
  -2   5   2      118.04      114.55      3.56 o 
  -1   5   2      147.11      149.65      4.05 o 
   0   5   2      650.57      634.05     19.48 o 
   1   5   2      258.95      265.24      8.96 o 
   2   5   2      142.06      149.96      5.24 o 
   3   5   2       11.65       10.10      0.36 o 
   4   5   2      389.45      407.95     15.74 o 
   5   5   2      129.02      128.46      5.40 o 
   6   5   2       13.27       12.19      0.91 o 
   7   5   2       49.27       52.75      4.35 o 
   8   5   2        8.73        9.26      0.97 o 
  -5   6   2        1.93        1.78      0.24 o 
  -4   6   2       48.17       43.03      1.71 o 
  -3   6   2       19.84       18.93      0.65 o 
  -2   6   2       37.75       37.85      1.33 o 
  -1   6   2        0.62        2.28      0.15 o 
   0   6   2        7.41       10.14      0.39 o 
   1   6   2      213.66      203.75      6.92 o 
   2   6   2       77.15       67.46      2.31 o 
   3   6   2       87.14       87.17      3.06 o 
   4   6   2       17.21       18.88      0.91 o 
   5   6   2        7.09        8.85      0.81 o 
   6   6   2       70.72       69.64      3.86 o 
   7   6   2       78.88       75.35      6.13 o 
   8   6   2       29.26       29.25      2.52 o 
  -4   7   2        0.97        0.64      0.15 o 
  -3   7   2        5.94        5.43      0.31 o 
  -2   7   2      138.29      138.24      5.18 o 
  -1   7   2      170.00      168.92      5.68 o 
   0   7   2      123.33      118.36      4.46 o 
   1   7   2      170.04      166.48      7.14 o 
   2   7   2       41.81       37.60      1.46 o 
   3   7   2       38.95       37.92      1.70 o 
   4   7   2       35.79       34.84      2.47 o 
   5   7   2      103.58      102.75      5.61 o 
   6   7   2        2.33        2.27      0.43 o 
   7   7   2        4.08        3.16      0.49 o 
  -3   8   2        0.70        0.51      0.16 o 
  -2   8   2        4.92        5.15      0.34 o 
  -1   8   2       23.19       23.03      1.08 o 
   0   8   2       20.45       20.58      0.93 o 
   1   8   2        3.04        5.02      0.31 o 
   2   8   2       34.89       36.00      1.42 o 
   3   8   2       11.80       10.01      0.52 o 
   4   8   2        2.00        2.36      0.29 o 
   5   8   2       52.16       51.23      3.84 o 
   6   8   2        3.91        3.55      0.51 o 
  -1   9   2       17.99       20.07      0.97 o 
   0   9   2       50.48       61.20      2.72 o 
   1   9   2       45.02       47.86      3.11 o 
   2   9   2       37.25       42.86      2.47 o 
   3   9   2        1.04        1.14      0.19 o 
   4   9   2       10.83       11.06      0.75 o 
  -4  -8   3        5.10        5.07      0.39 o 
  -3  -8   3       24.50       23.68      1.35 o 
  -2  -8   3        8.64        7.83      0.75 o 
  -1  -8   3       17.85       22.09      1.72 o 
   0  -8   3       29.04       29.42      2.24 o 
   1  -8   3       21.60       24.49      1.96 o 
   2  -8   3        0.60        0.54      0.15 o 
  -6  -7   3       16.32       14.96      1.43 o 
  -5  -7   3        2.62        2.14      0.25 o 
  -4  -7   3        7.15        6.96      0.48 o 
  -3  -7   3       20.13       18.01      1.05 o 
  -2  -7   3      157.18      142.14      7.67 o 
  -1  -7   3       24.81       25.52      1.94 o 
   0  -7   3      114.21      126.38      9.29 o 
   1  -7   3        0.36        0.52      0.15 o 
   2  -7   3       11.56       11.11      0.47 o 
   3  -7   3       78.38       76.71      4.04 o 
   4  -7   3       58.71       59.36      2.35 o 
  -7  -6   3        0.80        0.81      0.34 o 
  -6  -6   3       51.57       54.01      3.02 o 
  -5  -6   3        0.02        0.05      0.17 o 
  -4  -6   3      115.95      102.71      5.60 o 
  -3  -6   3       49.25       51.21      2.32 o 
  -2  -6   3      171.27      173.28     11.58 o 
  -1  -6   3        0.73        0.59      0.10 o 
   0  -6   3        0.04        0.14      0.10 o 
   1  -6   3        7.83        8.42      0.41 o 
   2  -6   3       31.14       29.95      1.21 o 
   3  -6   3       21.92       17.39      0.65 o 
   4  -6   3       15.63       13.53      0.65 o 
   5  -6   3       70.25       69.92      4.10 o 
  -7  -5   3      103.53       97.93      7.92 o 
  -6  -5   3       44.65       42.69      3.34 o 
  -5  -5   3        6.09        6.48      0.65 o 
  -4  -5   3       21.73       18.28      1.43 o 
  -3  -5   3        3.86        3.53      0.23 o 
  -2  -5   3       15.96       15.04      0.86 o 
  -1  -5   3      802.88      876.58     31.88 o 
   0  -5   3      981.02     1074.71     83.44 o 
   1  -5   3        0.06        0.02      0.16 o 
   2  -5   3        8.87        9.99      0.38 o 
   3  -5   3      195.47      181.82      5.76 o 
   4  -5   3      214.74      213.61      7.38 o 
   5  -5   3       43.82       42.91      2.10 o 
   6  -5   3       30.74       34.24      1.83 o 
  -8  -4   3        0.81        1.28      0.41 o 
  -7  -4   3       12.35       12.69      1.23 o 
  -6  -4   3       41.84       43.60      2.46 o 
  -5  -4   3       68.67       63.82      3.25 o 
  -4  -4   3       96.92       94.66      3.94 o 
  -3  -4   3        0.58        0.58      0.10 o 
  -2  -4   3       52.70       48.33      1.70 o 
  -1  -4   3      693.69      697.76     23.60 o 
   0  -4   3      317.15      299.71     16.02 o 
   1  -4   3       66.39       73.62      6.51 o 
   2  -4   3       92.94       94.32      2.98 o 
   3  -4   3      159.90      159.58      5.04 o 
   4  -4   3      101.35      101.78      3.59 o 
   5  -4   3      111.29      106.94      4.21 o 
   6  -4   3       71.77       73.52      3.47 o 
   7  -4   3        1.52        1.86      0.25 o 
  -8  -3   3       49.82       51.00      4.29 o 
  -7  -3   3        5.89        5.27      0.65 o 
  -6  -3   3        0.07        0.01      0.14 o 
  -5  -3   3       51.20       49.82      1.94 o 
  -4  -3   3      220.03      206.64      7.11 o 
  -3  -3   3        4.49        2.44      0.17 o 
  -2  -3   3      108.48      119.49      5.21 o 
  -1  -3   3       36.97       37.98      1.20 o 
   0  -3   3       57.47       56.08      3.03 o 
   1  -3   3      252.99      240.94     10.61 o 
   2  -3   3        5.30        5.58      0.19 o 
   3  -3   3        9.79        8.75      0.29 o 
   4  -3   3       13.21       12.93      0.46 o 
   5  -3   3       10.64        9.80      0.46 o 
   6  -3   3       62.95       59.34      2.81 o 
   7  -3   3        1.67        1.56      0.31 o 
   8  -3   3        7.99        7.29      0.49 o 
  -8  -2   3        3.30        2.68      0.53 o 
  -7  -2   3       95.51      101.08      8.21 o 
  -6  -2   3      226.39      228.96      8.75 o 
  -5  -2   3       49.36       46.05      1.80 o 
  -4  -2   3      109.20      115.11      3.98 o 
  -3  -2   3      235.53      237.05      8.09 o 
  -2  -2   3     1922.12     2051.07     77.71 o 
  -1  -2   3     1610.66     1765.83     66.81 o 
   0  -2   3      209.97      207.44     14.94 o 
   1  -2   3       56.01       42.57      1.49 o 
   2  -2   3        7.14        7.29      0.21 o 
   3  -2   3        5.90        6.81      0.32 o 
   4  -2   3      369.78      357.51     12.45 o 
   5  -2   3       86.45       86.65      3.04 o 
   6  -2   3       38.92       36.08      1.46 o 
   7  -2   3       76.79       74.29      4.35 o 
   8  -2   3        0.08        0.10      0.20 o 
  -8  -1   3       11.12       13.08      1.32 o 
  -7  -1   3       11.29       12.42      0.88 o 
  -6  -1   3       54.43       54.08      2.47 o 
  -5  -1   3      353.29      334.04     12.63 o 
  -4  -1   3      182.56      177.67      5.12 o 
  -3  -1   3      303.63      284.06      9.91 o 
  -2  -1   3       60.79       51.21      1.85 o 
  -1  -1   3       36.81       41.76      1.67 o 
   0  -1   3     4571.13     5122.63    160.99 o 
   1  -1   3      756.71      786.77     20.20 o 
   2  -1   3      165.09      159.95      4.75 o 
   3  -1   3        0.24        0.30      0.07 o 
   4  -1   3      502.65      544.66     17.25 o 
   5  -1   3      184.45      170.98      6.59 o 
   6  -1   3      104.55      106.80      4.21 o 
   7  -1   3      241.63      240.47     21.44 o 
   8  -1   3       28.59       27.01      1.34 o 
  -8   0   3        3.76        4.81      0.73 o 
  -7   0   3       88.36       86.56      3.93 o 
  -6   0   3       32.36       33.73      1.58 o 
  -5   0   3       30.74       29.89      1.06 o 
  -4   0   3        1.51        2.48      0.21 o 
  -3   0   3      343.81      378.35     10.11 o 
  -2   0   3      473.99      444.01     11.86 o 
  -1   0   3        3.32        3.61      0.24 o 
   0   0   3      584.77      714.77     24.56 o 
   1   0   3     1285.28     1324.79     37.54 o 
   2   0   3       30.59       21.94      0.55 o 
   3   0   3       24.38       34.54      0.94 o 
   4   0   3       89.33      112.57      3.88 o 
   5   0   3      431.40      436.02     17.06 o 
   6   0   3      329.66      334.77     12.97 o 
   7   0   3        9.80        7.72      0.46 o 
   8   0   3        6.01        6.57      0.53 o 
   9   0   3       15.31       14.53      0.98 o 
  -8   1   3       33.58       31.82      2.87 o 
  -7   1   3       35.47       36.42      1.74 o 
  -6   1   3       38.84       36.98      1.73 o 
  -5   1   3        3.42        2.31      0.19 o 
  -4   1   3       28.59       29.48      0.96 o 
  -3   1   3     1977.92     2010.00     61.97 o 
  -2   1   3     3069.68     3372.59    104.31 o 
  -1   1   3     1467.74     1638.04     49.13 o 
   0   1   3        0.07        0.27      0.03 o 
   1   1   3      758.30      761.96     26.56 o 
   2   1   3      890.84      837.12     24.46 o 
   3   1   3     1337.10     1298.82     60.52 o 
   4   1   3     2001.33     2138.83     72.08 o 
   5   1   3      105.96      107.69      4.11 o 
   6   1   3      906.12      965.12     37.19 o 
   7   1   3      193.12      172.27      9.26 o 
   8   1   3       32.15       35.16      2.03 o 
   9   1   3        4.14        4.45      0.44 o 
  -7   2   3        9.35        9.37      0.56 o 
  -6   2   3       27.96       29.13      1.37 o 
  -5   2   3       15.38       11.77      0.54 o 
  -4   2   3       47.74       44.70      1.42 o 
  -3   2   3       82.11       88.04      2.36 o 
  -2   2   3      135.64      146.05      3.94 o 
  -1   2   3       68.35       85.33      2.63 o 
   0   2   3       58.10       56.31      1.57 o 
   1   2   3     1287.52     1316.00     41.11 o 
   2   2   3       18.16       13.83      0.43 o 
   3   2   3       51.21       53.35      2.00 o 
   4   2   3      212.08      224.25      7.68 o 
   5   2   3       53.36       63.33      2.87 o 
   6   2   3      712.14      710.05     31.34 o 
   7   2   3        1.08        1.60      0.21 o 
   8   2   3        8.67        9.03      0.53 o 
   9   2   3        4.56        5.65      0.49 o 
  -7   3   3        2.52        2.38      0.30 o 
  -6   3   3        2.91        2.85      0.29 o 
  -5   3   3       17.06       17.47      0.77 o 
  -4   3   3      276.74      274.45      8.48 o 
  -3   3   3       23.59       25.98      0.78 o 
  -2   3   3      102.94      109.65      3.15 o 
  -1   3   3      161.71      173.36      4.94 o 
   0   3   3       70.82       59.60      1.70 o 
   1   3   3      105.60       93.00      3.19 o 
   2   3   3       16.20       19.38      0.69 o 
   3   3   3      305.23      327.34     12.07 o 
   4   3   3       49.20       46.68      1.63 o 
   5   3   3      228.51      221.57      7.54 o 
   6   3   3       84.60       87.64      3.03 o 
   7   3   3        8.53        8.14      0.47 o 
   8   3   3        0.01        0.07      0.16 o 
   9   3   3        9.04       11.18      1.15 o 
  -7   4   3      110.44      103.34      6.78 o 
  -6   4   3      126.72      127.70      6.50 o 
  -5   4   3      139.44      149.96      6.75 o 
  -4   4   3      545.29      550.25     18.78 o 
  -3   4   3      289.08      294.30      9.15 o 
  -2   4   3      277.64      293.62      9.89 o 
  -1   4   3      358.66      368.42     11.36 o 
   0   4   3      434.99      421.13     19.08 o 
   1   4   3       17.25       21.15      0.75 o 
   2   4   3     1937.79     1808.29     72.94 o 
   3   4   3      911.33      873.57     33.68 o 
   4   4   3        7.54        4.14      0.16 o 
   5   4   3        3.27        3.72      0.18 o 
   6   4   3       16.23       16.07      0.60 o 
   7   4   3      129.47      138.47      6.16 o 
   8   4   3       50.74       60.25      4.97 o 
   9   4   3       15.41       18.89      1.76 o 
  -6   5   3       58.65       57.62      3.50 o 
  -5   5   3       57.40       63.36      2.93 o 
  -4   5   3      107.04      100.52      3.88 o 
  -3   5   3       22.47       20.33      0.75 o 
  -2   5   3        0.08        0.25      0.10 o 
  -1   5   3      473.51      485.82     13.96 o 
   0   5   3       55.57       49.82      1.73 o 
   1   5   3        5.55        5.56      0.24 o 
   2   5   3        2.91        5.04      0.22 o 
   3   5   3        2.91        1.31      0.11 o 
   4   5   3       47.12       50.67      2.01 o 
   5   5   3       47.11       47.50      1.90 o 
   6   5   3      163.24      165.49      6.43 o 
   7   5   3        0.41        0.32      0.30 o 
   8   5   3       15.02       15.67      1.44 o 
  -5   6   3       18.52       16.50      0.87 o 
  -4   6   3        5.46        5.86      0.33 o 
  -3   6   3       44.05       44.80      1.60 o 
  -2   6   3      133.37      127.73      4.29 o 
  -1   6   3      165.42      160.83      4.96 o 
   0   6   3        3.09        3.14      0.18 o 
   1   6   3        4.66        7.92      0.43 o 
   2   6   3      171.68      169.90      5.76 o 
   3   6   3       21.03       18.30      0.68 o 
   4   6   3      255.44      243.42     10.89 o 
   5   6   3      103.04      103.57      5.38 o 
   6   6   3       24.54       22.14      1.92 o 
   7   6   3       30.37       28.13      2.40 o 
   8   6   3       12.10       11.94      1.17 o 
  -4   7   3        0.01        0.11      0.19 o 
  -3   7   3        5.76        6.00      0.33 o 
  -2   7   3       18.95       20.39      0.97 o 
  -1   7   3       44.34       45.84      1.47 o 
   0   7   3      106.79      102.40      3.87 o 
   1   7   3       36.53       28.45      1.14 o 
   2   7   3       64.99       60.16      2.31 o 
   3   7   3      138.49      134.08      5.06 o 
   4   7   3       38.71       38.37      2.99 o 
   5   7   3       72.40       71.57      3.95 o 
   6   7   3       33.65       30.84      2.62 o 
   7   7   3        2.46        1.79      0.39 o 
  -3   8   3        1.11        1.80      0.24 o 
  -2   8   3       32.02       31.80      1.47 o 
  -1   8   3        2.45        2.45      0.23 o 
   0   8   3       72.77       72.04      4.01 o 
   1   8   3       35.43       34.85      1.37 o 
   2   8   3        3.77        3.35      0.22 o 
   3   8   3       20.09       19.03      0.79 o 
   4   8   3        0.94        1.05      0.24 o 
   5   8   3        1.63        1.81      0.28 o 
   6   8   3        6.69        6.99      0.79 o 
  -1   9   3       51.36       54.44      2.45 o 
   0   9   3       56.10       65.54      2.55 o 
   1   9   3        0.12        0.23      0.17 o 
   2   9   3       19.13       21.74      1.08 o 
   3   9   3       31.75       37.14      1.69 o 
   4   9   3       13.12       14.33      0.92 o 
   5   9   3       47.22       44.04      3.71 o 
  -3  -8   4       56.57       54.07      4.46 o 
  -2  -8   4       46.42       44.31      3.35 o 
  -1  -8   4        7.54        8.27      0.71 o 
   0  -8   4        0.03       -0.04      0.18 o 
   1  -8   4       24.64       24.78      1.90 o 
   2  -8   4       21.95       21.02      1.00 o 
  -5  -7   4       47.54       44.45      2.50 o 
  -4  -7   4        5.61        5.05      0.38 o 
  -3  -7   4        0.52        0.25      0.15 o 
  -2  -7   4       13.10       13.90      1.11 o 
  -1  -7   4      130.68      137.94     10.14 o 
   0  -7   4       26.85       29.99      2.26 o 
   1  -7   4        0.79        0.95      0.14 o 
   2  -7   4       18.96       18.01      0.85 o 
   3  -7   4       31.76       29.30      1.18 o 
   4  -7   4       23.32       24.87      1.02 o 
  -6  -6   4        3.94        3.89      0.72 o 
  -5  -6   4        3.12        3.00      0.30 o 
  -4  -6   4       35.26       35.72      2.75 o 
  -3  -6   4       30.02       30.30      2.28 o 
  -2  -6   4      151.65      149.78     10.21 o 
  -1  -6   4       62.80       56.59      4.18 o 
   1  -6   4        0.01       -0.12      0.12 o 
   2  -6   4       60.60       55.66      2.47 o 
   3  -6   4       15.88       15.26      0.62 o 
   4  -6   4       65.27       61.27      2.39 o 
   5  -6   4        0.44        0.42      0.20 o 
  -7  -5   4       12.97       13.66      1.28 o 
  -6  -5   4       21.09       20.26      2.10 o 
  -5  -5   4       91.57       83.59      4.56 o 
  -4  -5   4       24.26       20.04      1.31 o 
  -3  -5   4      103.31       95.47      5.60 o 
  -2  -5   4      240.98      249.80     14.64 o 
  -1  -5   4       23.23       23.63      1.82 o 
   0  -5   4       96.38       97.88      7.31 o 
   2  -5   4      534.54      532.69     18.25 o 
   3  -5   4        0.62        0.79      0.11 o 
   4  -5   4       69.42       71.00      2.82 o 
   5  -5   4      119.44      119.99      4.72 o 
   6  -5   4       64.30       64.12      3.80 o 
  -7  -4   4       26.53       27.75      2.40 o 
  -6  -4   4       11.95       11.36      1.63 o 
  -5  -4   4       35.07       35.34      1.60 o 
  -4  -4   4        0.21        0.60      0.18 o 
  -3  -4   4       12.95       13.27      0.66 o 
  -2  -4   4      305.84      313.58     12.08 o 
  -1  -4   4        0.01        0.44      0.22 o 
   0  -4   4        4.22        7.27      0.47 o 
   1  -4   4      144.73      155.48      8.33 o 
   2  -4   4      276.36      270.46      7.84 o 
   3  -4   4       32.39       30.74      1.00 o 
   4  -4   4        0.01        0.48      0.12 o 
   5  -4   4       17.98       17.23      0.75 o 
   6  -4   4       20.50       22.16      1.13 o 
   7  -4   4       10.70       10.97      1.48 o 
  -8  -3   4        4.42        4.83      0.67 o 
  -7  -3   4        8.13        7.74      0.85 o 
  -6  -3   4       22.55       21.96      1.03 o 
  -5  -3   4       29.21       26.85      1.23 o 
  -4  -3   4        6.28        7.10      0.48 o 
  -3  -3   4       61.38       64.07      2.76 o 
  -2  -3   4        3.90        6.66      0.27 o 
  -1  -3   4        5.96        3.66      0.15 o 
   0  -3   4      170.69      180.66      9.64 o 
   1  -3   4       63.44       59.22      2.69 o 
   2  -3   4      124.17      130.39      3.53 o 
   3  -3   4       63.06       62.46      2.01 o 
   4  -3   4       33.63       28.86      0.96 o 
   5  -3   4      212.60      219.51      8.57 o 
   6  -3   4        7.68        8.21      0.42 o 
   7  -3   4        0.19        0.25      0.27 o 
  -8  -2   4       86.22       91.31      7.48 o 
  -7  -2   4        9.72        8.16      0.91 o 
  -6  -2   4      178.30      182.54      7.92 o 
  -5  -2   4       85.81       87.83      3.01 o 
  -4  -2   4      313.18      297.83     10.21 o 
  -3  -2   4       36.44       32.18      1.14 o 
  -2  -2   4      781.83      838.99     28.52 o 
  -1  -2   4      714.86      790.11     30.72 o 
   0  -2   4     1838.34     2299.07     88.79 o 
   1  -2   4     1012.41     1141.44     39.75 o 
   2  -2   4      221.71      213.59      5.85 o 
   3  -2   4        0.04        0.22      0.07 o 
   4  -2   4      127.05      128.68      4.50 o 
   5  -2   4       94.85       93.35      3.28 o 
   6  -2   4      201.39      199.58      7.73 o 
   7  -2   4       14.12       14.74      1.60 o 
   8  -2   4        0.14        0.11      0.20 o 
  -8  -1   4      103.12      111.23      9.07 o 
  -7  -1   4       66.05       64.14      5.31 o 
  -6  -1   4        9.29        8.25      0.62 o 
  -5  -1   4       32.50       31.22      1.26 o 
  -4  -1   4       70.29       69.84      2.44 o 
  -3  -1   4      128.34      117.93      4.07 o 
  -2  -1   4      532.68      568.12     17.54 o 
  -1  -1   4      879.55      980.55     37.19 o 
   0  -1   4     1692.79     2303.46     82.90 o 
   1  -1   4       15.65       14.90      0.50 o 
   2  -1   4       16.16       13.08      0.40 o 
   3  -1   4      414.22      393.69     12.37 o 
   4  -1   4      174.61      196.87      6.27 o 
   5  -1   4        9.52       10.01      0.37 o 
   6  -1   4        0.01        0.08      0.10 o 
   7  -1   4        0.36        0.57      0.50 o 
   8  -1   4       15.52       13.69      0.76 o 
  -8   0   4       18.04       19.91      1.90 o 
  -7   0   4       30.28       28.52      1.44 o 
  -6   0   4        5.46        5.30      0.65 o 
  -5   0   4      243.04      228.90      8.64 o 
  -4   0   4      183.81      192.37      5.96 o 
  -3   0   4      298.88      298.28      8.62 o 
  -2   0   4      165.74      192.97      5.64 o 
  -1   0   4       13.21       13.43      0.66 o 
   0   0   4     2433.58     3146.45     98.93 o 
   1   0   4      174.35      183.65      5.86 o 
   2   0   4        7.94        8.55      0.23 o 
   3   0   4     1521.63     1476.55     65.08 o 
   4   0   4       14.21       14.44      0.49 o 
   5   0   4      164.31      164.10      5.23 o 
   6   0   4      185.95      187.33      6.90 o 
   7   0   4       26.21       25.89      2.30 o 
   8   0   4      132.46      126.76      6.89 o 
   9   0   4        0.89        3.13      0.65 o 
  -7   1   4       23.67       26.97      1.59 o 
  -6   1   4        0.88        0.84      0.19 o 
  -5   1   4        3.32        2.13      0.21 o 
  -4   1   4       16.01       14.03      0.49 o 
  -3   1   4      108.81       95.42      2.73 o 
  -2   1   4        1.63        3.98      0.16 o 
  -1   1   4     2330.26     2711.92     83.85 o 
   0   1   4        0.11        0.45      0.05 o 
   1   1   4        0.16        0.33      0.08 o 
   2   1   4      236.71      215.58      6.36 o 
   3   1   4      285.37      272.16      8.66 o 
   4   1   4       97.36      103.23      3.56 o 
   5   1   4      134.25      153.26      5.85 o 
   6   1   4      138.43      152.65      6.79 o 
   7   1   4      133.25      127.71     12.31 o 
   8   1   4      127.71      123.71      6.70 o 
   9   1   4       23.93       24.66      1.51 o 
  -7   2   4        7.86        7.32      0.58 o 
  -6   2   4       12.38       12.29      0.73 o 
  -5   2   4        2.33        3.57      0.26 o 
  -4   2   4        0.44        0.08      0.10 o 
  -3   2   4      207.83      251.97      7.20 o 
  -2   2   4        0.16        0.31      0.06 o 
  -1   2   4     1376.39     1590.70     42.49 o 
   0   2   4      167.37      171.56      5.86 o 
   1   2   4     2902.37     3081.22    124.38 o 
   2   2   4      914.41      943.70     33.91 o 
   3   2   4        5.37        7.02      0.39 o 
   4   2   4       87.93       77.17      2.96 o 
   5   2   4      131.36      151.39      6.78 o 
   6   2   4      207.59      223.90     13.60 o 
   7   2   4        0.01        0.02      0.22 o 
   8   2   4       98.09       84.22      3.83 o 
   9   2   4        1.38        1.68      0.30 o 
  -7   3   4       34.39       34.46      2.01 o 
  -6   3   4       24.72       22.33      1.48 o 
  -5   3   4        0.11        0.52      0.16 o 
  -4   3   4       43.98       43.00      1.56 o 
  -3   3   4        8.13        8.70      0.33 o 
  -2   3   4      581.53      628.70     19.13 o 
  -1   3   4       25.70       22.89      0.64 o 
   0   3   4       73.70       93.46      2.68 o 
   1   3   4      475.38      446.86     13.58 o 
   2   3   4       65.55       56.54      1.97 o 
   3   3   4       56.95       46.70      1.62 o 
   4   3   4      300.30      305.43     10.26 o 
   5   3   4       32.64       32.06      1.14 o 
   6   3   4      145.89      143.07      7.14 o 
   7   3   4       94.67       91.87      5.67 o 
   8   3   4        1.58        0.93      0.19 o 
   9   3   4       55.67       59.98      3.35 o 
  -6   4   4       48.96       53.98      2.53 o 
  -5   4   4       68.01       62.49      3.06 o 
  -4   4   4      187.44      196.34      6.75 o 
  -3   4   4      221.62      233.36      7.20 o 
  -2   4   4     1552.69     1633.97     54.75 o 
  -1   4   4      352.67      357.53     10.13 o 
   0   4   4      309.10      317.06      9.56 o 
   1   4   4      114.62      124.22      3.74 o 
   2   4   4      135.33      135.54      4.59 o 
   3   4   4      137.22      123.05      4.76 o 
   4   4   4      536.97      536.67     25.71 o 
   5   4   4      669.02      699.89     23.63 o 
   6   4   4        0.49        0.90      0.12 o 
   7   4   4       93.14       92.85      4.16 o 
   8   4   4       22.80       25.77      1.24 o 
   9   4   4        9.82       10.75      1.11 o 
  -6   5   4       17.07       16.98      0.91 o 
  -5   5   4       61.93       60.98      3.13 o 
  -4   5   4      150.08      150.74      6.79 o 
  -3   5   4        9.79        8.45      0.42 o 
  -2   5   4       36.67       35.85      1.26 o 
  -1   5   4        3.33        3.44      0.17 o 
   0   5   4       41.74       46.54      1.62 o 
   1   5   4      297.07      298.04     10.03 o 
   2   5   4        5.57        6.23      0.29 o 
   3   5   4      379.21      365.62     14.14 o 
   4   5   4       32.43       36.41      1.69 o 
   5   5   4       25.04       28.76      1.37 o 
   6   5   4       19.12       17.91      1.13 o 
   7   5   4       17.61       21.33      1.88 o 
   8   5   4       40.40       44.10      3.68 o 
  -5   6   4       13.84       15.89      0.85 o 
  -4   6   4        7.03        7.08      0.45 o 
  -3   6   4       82.33       92.75      3.58 o 
  -2   6   4        0.99        0.47      0.14 o 
  -1   6   4      414.01      409.02     12.58 o 
   0   6   4       96.84       94.97      3.26 o 
   1   6   4        0.21        0.00      0.08 o 
   2   6   4       11.63        9.72      0.38 o 
   3   6   4        7.51        8.16      0.34 o 
   4   6   4      307.27      319.73     14.25 o 
   5   6   4      113.33      111.41      6.07 o 
   6   6   4        7.09        5.79      0.65 o 
   7   6   4        8.06        9.40      0.95 o 
   8   6   4       16.06       16.40      1.52 o 
  -4   7   4        0.02       -0.09      0.20 o 
  -3   7   4        0.89        0.99      0.24 o 
  -2   7   4        1.31        1.78      0.20 o 
  -1   7   4        2.18        2.78      0.18 o 
   0   7   4       34.44       31.44      1.25 o 
   1   7   4       28.23       27.01      1.08 o 
   2   7   4        0.33        0.24      0.11 o 
   3   7   4       41.94       36.58      1.44 o 
   4   7   4        3.03        2.78      0.30 o 
   5   7   4       32.52       35.87      2.05 o 
   6   7   4       71.55       74.35      6.06 o 
   7   7   4        4.31        3.35      0.51 o 
  -2   8   4       18.11       21.35      1.03 o 
  -1   8   4        9.44        9.60      0.53 o 
   0   8   4        5.64        4.04      0.29 o 
   1   8   4        0.50        0.79      0.15 o 
   2   8   4       44.53       47.17      1.84 o 
   3   8   4       37.21       36.39      1.44 o 
   4   8   4       65.93       67.21      7.60 o 
   5   8   4       22.36       24.68      2.18 o 
   6   8   4        0.88        1.75      0.41 o 
   0   9   4       84.79       95.61      3.68 o 
   1   9   4        5.39        6.90      0.64 o 
   2   9   4        2.41        3.06      0.26 o 
   3   9   4        2.24        1.95      0.23 o 
   4   9   4       21.60       23.85      2.12 o 
   5   9   4       40.38       48.69      4.08 o 
  -2  -8   5       22.24       22.70      1.76 o 
  -1  -8   5       46.51       53.03      3.97 o 
   0  -8   5       18.38       19.12      1.46 o 
   1  -8   5        0.01       -0.09      0.20 o 
  -4  -7   5       44.12       47.02      2.77 o 
  -3  -7   5       44.62       42.28      2.34 o 
  -2  -7   5       27.08       22.84      1.77 o 
  -1  -7   5       31.69       32.57      2.44 o 
   1  -7   5       37.26       35.69      1.75 o 
   2  -7   5       10.27        9.46      0.56 o 
   3  -7   5        1.92        1.19      0.16 o 
  -6  -6   5       33.80       32.49      2.50 o 
  -5  -6   5       13.67       13.20      1.04 o 
  -4  -6   5       12.24       10.74      0.67 o 
  -3  -6   5       58.98       57.51      3.91 o 
  -2  -6   5       92.12       85.53      4.63 o 
  -1  -6   5      117.41      108.12      5.63 o 
   1  -6   5        2.49        2.11      0.41 o 
   2  -6   5        2.48        2.83      0.19 o 
   3  -6   5       17.51       17.42      0.87 o 
   4  -6   5      143.25      145.86      6.61 o 
   5  -6   5       51.23       52.91      2.48 o 
  -6  -5   5        1.46        1.94      0.59 o 
  -5  -5   5        1.34        1.93      0.20 o 
  -4  -5   5       48.55       48.42      2.48 o 
  -3  -5   5       61.41       58.92      2.43 o 
  -2  -5   5        4.07        4.77      0.23 o 
  -1  -5   5        3.56        2.38      0.20 o 
   0  -5   5      227.72      255.46     18.81 o 
   1  -5   5       13.42       17.42      1.44 o 
   2  -5   5      149.64      143.71      6.26 o 
   3  -5   5      117.99      119.62      3.78 o 
   4  -5   5       24.78       22.52      0.95 o 
   5  -5   5        1.85        2.48      0.21 o 
   6  -5   5       38.78       43.37      2.64 o 
  -7  -4   5        0.75        0.73      0.34 o 
  -6  -4   5        3.33        2.36      0.29 o 
  -5  -4   5       38.92       36.17      2.05 o 
  -4  -4   5       32.02       26.53      1.21 o 
  -3  -4   5      106.71      105.22      4.86 o 
  -2  -4   5        4.90        4.35      0.22 o 
  -1  -4   5       37.43       32.19      1.52 o 
   0  -4   5        3.34        3.88      0.30 o 
   1  -4   5      378.71      370.08     16.50 o 
   2  -4   5      145.37      150.41      7.04 o 
   3  -4   5      226.66      233.31      8.12 o 
   4  -4   5      450.00      484.11     16.82 o 
   5  -4   5        2.77        3.09      0.23 o 
   6  -4   5        1.17        2.19      0.89 o 
   7  -4   5        2.81        2.69      0.41 o 
  -7  -3   5        0.15       -0.30      0.32 o 
  -6  -3   5       42.17       42.11      2.68 o 
  -5  -3   5       69.97       67.93      3.27 o 
  -4  -3   5        3.54        2.55      0.20 o 
  -3  -3   5       94.53       91.21      3.17 o 
  -2  -3   5       21.24       21.44      0.77 o 
  -1  -3   5      386.08      434.60     15.04 o 
   0  -3   5      419.57      428.78     22.88 o 
   1  -3   5       13.88       17.56      0.85 o 
   2  -3   5       98.27       93.37      2.71 o 
   3  -3   5        0.02        0.17      0.07 o 
   4  -3   5      178.21      175.27      6.10 o 
   5  -3   5      170.87      175.02      6.78 o 
   6  -3   5       12.27       12.14      0.57 o 
   7  -3   5       23.15       24.72      2.71 o 
  -7  -2   5       67.29       66.27      5.49 o 
  -6  -2   5        0.74        1.08      0.21 o 
  -5  -2   5        1.82        1.51      0.18 o 
  -4  -2   5      212.84      209.59      7.13 o 
  -3  -2   5      280.76      271.65     10.33 o 
  -2  -2   5       90.44       78.95      2.73 o 
  -1  -2   5      274.76      304.53     10.44 o 
   0  -2   5      287.22      352.27     13.71 o 
   1  -2   5      250.72      252.99      8.82 o 
   2  -2   5      452.54      504.26     14.72 o 
   3  -2   5      166.22      169.01      4.93 o 
   4  -2   5      180.45      194.86      6.22 o 
   5  -2   5       89.02       87.87      3.46 o 
   6  -2   5       86.30       85.34      3.37 o 
   7  -2   5       68.59       67.87      5.56 o 
   8  -2   5        1.72        2.14      0.39 o 
  -7  -1   5      114.61      121.68      9.88 o 
  -6  -1   5      248.18      239.54     19.16 o 
  -5  -1   5       13.69       14.37      0.75 o 
  -4  -1   5      116.12      117.70      5.56 o 
  -3  -1   5       98.75      102.42      3.21 o 
  -2  -1   5      680.85      710.55     20.38 o 
  -1  -1   5      194.15      201.90      7.44 o 
   0  -1   5     1485.62     1858.35     58.61 o 
   1  -1   5       91.76       91.61      2.90 o 
   2  -1   5        3.33        2.07      0.10 o 
   3  -1   5       61.81       59.22      2.22 o 
   4  -1   5      110.26      106.89      3.76 o 
   5  -1   5      241.66      249.95      7.96 o 
   6  -1   5       27.73       29.54      1.22 o 
   7  -1   5       20.61       23.09      1.49 o 
   8  -1   5        0.47        0.75      0.32 o 
  -7   0   5       23.70       26.47      2.38 o 
  -6   0   5        7.45        7.34      0.60 o 
  -5   0   5      102.42       96.87      3.72 o 
  -4   0   5       98.71      103.17      3.49 o 
  -3   0   5      457.69      486.99     15.01 o 
  -2   0   5      676.82      790.33     27.01 o 
  -1   0   5        0.71        0.72      0.10 o 
   0   0   5       94.10       95.32      4.27 o 
   1   0   5      500.66      531.29     20.20 o 
   2   0   5      156.42      135.49      4.28 o 
   3   0   5     1196.57     1277.27     40.29 o 
   4   0   5       78.69       82.62      2.88 o 
   5   0   5       32.75       31.64      1.05 o 
   6   0   5      100.89      104.16      3.66 o 
   7   0   5       26.26       22.30      2.03 o 
   8   0   5       88.90       80.42      6.65 o 
   9   0   5       49.56       45.49      2.61 o 
  -7   1   5       25.61       26.89      1.58 o 
  -6   1   5       56.11       58.14      2.68 o 
  -5   1   5       23.23       23.52      2.15 o 
  -4   1   5       36.58       42.61      1.48 o 
  -3   1   5       85.36       81.27      2.54 o 
  -2   1   5       12.88       11.42      0.33 o 
  -1   1   5       69.87       45.17      1.31 o 
   0   1   5      438.96      545.09     17.63 o 
   1   1   5      400.29      387.69     15.48 o 
   2   1   5      104.95       79.95      2.74 o 
   3   1   5      343.45      372.86     11.51 o 
   4   1   5       43.65       40.58      2.00 o 
   5   1   5      239.41      285.26     16.93 o 
   6   1   5       62.23       60.94      3.34 o 
   7   1   5       13.48       14.85      0.98 o 
   8   1   5       45.28       35.96      3.15 o 
   9   1   5        8.91        8.42      0.66 o 
  -7   2   5        1.56        0.95      0.29 o 
  -6   2   5       16.38       16.30      0.74 o 
  -5   2   5        1.10        0.98      0.16 o 
  -4   2   5        1.53        1.65      0.16 o 
  -3   2   5      250.10      279.41      7.94 o 
  -2   2   5       58.43       69.36      2.00 o 
  -1   2   5       67.07       93.68      3.98 o 
   0   2   5      345.77      402.83     15.16 o 
   1   2   5     1873.83     2270.90     96.15 o 
   2   2   5      206.76      210.15      8.14 o 
   3   2   5        7.99       11.24      0.45 o 
   4   2   5       74.96       93.15      3.17 o 
   5   2   5        0.03        0.02      0.07 o 
   6   2   5       78.02       68.80      3.96 o 
   7   2   5       87.88       88.55      5.09 o 
   8   2   5      171.10      164.12      8.84 o 
   9   2   5        1.73        2.23      0.35 o 
  -7   3   5       60.12       53.72      5.76 o 
  -6   3   5        4.04        5.18      0.49 o 
  -5   3   5        0.65        0.40      0.15 o 
  -4   3   5       76.97       72.89      2.90 o 
  -3   3   5       87.17       94.29      2.72 o 
  -2   3   5      517.42      555.59     16.84 o 
  -1   3   5      198.90      203.57      5.80 o 
   0   3   5      115.59      118.62      3.97 o 
   1   3   5      491.06      513.82     19.37 o 
   2   3   5      110.68      123.02      4.67 o 
   3   3   5       40.96       38.61      1.34 o 
   4   3   5     1040.45     1001.20     33.58 o 
   5   3   5        7.40        7.91      0.44 o 
   6   3   5       19.12       18.28      1.32 o 
   7   3   5       62.39       55.18      4.43 o 
   8   3   5      116.64      116.54      5.25 o 
   9   3   5       52.08       61.49      3.44 o 
  -6   4   5        6.66        7.43      0.52 o 
  -5   4   5       78.92       86.07      6.17 o 
  -4   4   5        6.48        4.98      0.31 o 
  -3   4   5      192.44      191.18      6.58 o 
  -2   4   5      101.64      100.10      3.51 o 
  -1   4   5       66.91       63.84      2.11 o 
   0   4   5     1636.98     1723.39     64.92 o 
   1   4   5       29.73       27.01      1.04 o 
   2   4   5       73.20       65.30      2.39 o 
   3   4   5       14.81       14.34      0.60 o 
   4   4   5        0.52        1.01      0.38 o 
   5   4   5      220.91      224.57     10.06 o 
   6   4   5      186.43      194.99     11.00 o 
   7   4   5       19.91       18.91      0.94 o 
   8   4   5        0.70        1.41      0.22 o 
  -5   5   5        1.00        0.86      0.23 o 
  -4   5   5       20.90       21.12      1.06 o 
  -3   5   5      251.88      262.58      9.97 o 
  -2   5   5     1154.45     1279.87     42.64 o 
  -1   5   5        0.09        0.28      0.11 o 
   0   5   5      175.27      179.83      7.71 o 
   1   5   5       14.41       13.17      0.50 o 
   2   5   5      193.22      188.72      6.43 o 
   3   5   5      257.02      253.42      9.75 o 
   4   5   5      213.99      209.97      9.36 o 
   5   5   5      120.84      121.03      4.62 o 
   6   5   5       41.51       44.18      2.02 o 
   7   5   5      125.28      118.01      9.50 o 
   8   5   5        3.56        4.58      0.59 o 
  -5   6   5        5.07        6.38      0.45 o 
  -4   6   5       21.86       22.37      1.12 o 
  -3   6   5        9.03        8.89      0.52 o 
  -2   6   5       20.73       19.14      0.93 o 
  -1   6   5      167.60      165.32      6.04 o 
   0   6   5        0.54        0.36      0.11 o 
   1   6   5       86.65       80.50      2.77 o 
   2   6   5       51.18       46.29      1.62 o 
   3   6   5       12.44       15.04      0.65 o 
   4   6   5        0.55        1.09      0.28 o 
   5   6   5      145.82      149.00      6.68 o 
   6   6   5       10.19       12.77      1.21 o 
   7   6   5       10.51       11.46      1.13 o 
   8   6   5        0.98        0.77      0.34 o 
  -4   7   5       52.04       54.94      2.58 o 
  -3   7   5       20.92       23.12      1.19 o 
  -2   7   5       22.34       20.66      1.68 o 
  -1   7   5       33.46       35.62      1.27 o 
   0   7   5        3.33        2.94      0.21 o 
   1   7   5       25.17       28.85      1.54 o 
   2   7   5        4.08        3.40      0.21 o 
   3   7   5       23.76       22.47      0.91 o 
   4   7   5       17.61       14.88      0.75 o 
   5   7   5       16.97       17.03      1.54 o 
   6   7   5       24.67       25.94      2.26 o 
   7   7   5        0.31        0.93      0.34 o 
  -2   8   5        0.58        1.07      0.27 o 
  -1   8   5       33.84       32.11      1.85 o 
   0   8   5        6.21        6.45      0.39 o 
   1   8   5        8.58        8.48      0.41 o 
   2   8   5        0.71        0.10      0.13 o 
   3   8   5        3.70        4.99      0.32 o 
   4   8   5       37.04       36.85      3.12 o 
   5   8   5      114.95      103.06      8.38 o 
   6   8   5       18.58       19.56      1.78 o 
   0   9   5       61.37       68.85      4.66 o 
   1   9   5       11.54       11.41      0.76 o 
   2   9   5       46.01       43.48      2.44 o 
   3   9   5        7.23        7.03      0.55 o 
   4   9   5        5.72        6.20      0.77 o 
   5   9   5       29.53       30.56      2.68 o 
  -4  -7   6        1.36        0.86      0.19 o 
  -3  -7   6       24.95       23.14      1.82 o 
  -2  -7   6      119.55      117.33      8.65 o 
  -1  -7   6        9.08        7.84      0.65 o 
   1  -7   6        4.98        4.68      0.63 o 
   2  -7   6       26.98       25.37      1.47 o 
   3  -7   6       42.98       39.68      2.26 o 
  -5  -6   6       58.95       55.14      4.31 o 
  -4  -6   6       21.17       21.86      1.45 o 
  -3  -6   6       47.50       41.29      2.28 o 
  -2  -6   6       17.46       19.06      2.70 o 
  -1  -6   6      129.61      143.46     10.68 o 
   0  -6   6       83.66       95.37      7.18 o 
   1  -6   6       21.15       18.57      1.70 o 
   2  -6   6       96.84       82.55      6.87 o 
   3  -6   6       11.32       11.60      0.74 o 
   4  -6   6       14.26       14.07      0.89 o 
  -6  -5   6       10.15       11.25      1.22 o 
  -5  -5   6       32.86       29.68      1.37 o 
  -4  -5   6       12.36       12.92      0.64 o 
  -3  -5   6        3.58        4.51      0.27 o 
  -2  -5   6       68.64       71.87      2.49 o 
  -1  -5   6       12.35       12.40      0.84 o 
   0  -5   6        0.06        0.30      0.28 o 
   1  -5   6        0.30        0.19      0.19 o 
   2  -5   6       71.57       66.47      5.55 o 
   3  -5   6       18.38       20.86      1.22 o 
   4  -5   6       13.11       13.41      0.69 o 
   5  -5   6        1.53        1.18      0.17 o 
   6  -5   6        0.07        0.60      0.31 o 
  -6  -4   6       16.05       18.06      2.61 o 
  -5  -4   6       11.07        9.27      0.50 o 
  -4  -4   6      114.43      103.95      4.53 o 
  -3  -4   6       54.62       43.57      1.69 o 
  -2  -4   6        3.29        4.48      0.20 o 
  -1  -4   6      134.93      137.69      6.33 o 
   0  -4   6        2.29        2.33      0.35 o 
   1  -4   6      158.91      149.61      8.54 o 
   2  -4   6        7.53        7.69      0.43 o 
   3  -4   6      110.94      107.68      4.22 o 
   4  -4   6       59.64       63.40      2.52 o 
   5  -4   6      165.99      175.34      7.03 o 
   6  -4   6      119.87      121.16      5.53 o 
  -7  -3   6        1.53        1.24      0.39 o 
  -6  -3   6       48.09       45.68      3.59 o 
  -5  -3   6       14.52       13.35      0.68 o 
  -4  -3   6       77.08       76.01      2.87 o 
  -3  -3   6      240.59      220.65      8.41 o 
  -2  -3   6        1.03        0.70      0.09 o 
  -1  -3   6      284.16      281.73     10.68 o 
   0  -3   6       20.62       23.99      1.40 o 
   1  -3   6      115.57      117.22      5.25 o 
   2  -3   6      216.13      221.11      7.71 o 
   3  -3   6      251.75      259.36      8.17 o 
   4  -3   6        4.16        3.41      0.27 o 
   5  -3   6      105.23      118.38      4.63 o 
   6  -3   6      190.40      196.38      8.82 o 
   7  -3   6       17.83       18.02      2.81 o 
  -7  -2   6        7.36        9.79      1.07 o 
  -6  -2   6       25.96       25.94      1.51 o 
  -5  -2   6       66.07       62.90      3.88 o 
  -4  -2   6        0.28        0.09      0.16 o 
  -3  -2   6        1.58        1.58      0.16 o 
  -2  -2   6       98.69       99.79      2.90 o 
  -1  -2   6      548.45      591.82     18.33 o 
   0  -2   6      135.01      140.42      4.85 o 
   1  -2   6      142.86      168.44      5.29 o 
   2  -2   6      111.76      121.86      3.85 o 
   3  -2   6        0.09        0.55      0.07 o 
   4  -2   6      389.91      399.86     12.58 o 
   5  -2   6       34.19       37.91      1.53 o 
   6  -2   6        0.60        0.57      0.14 o 
   7  -2   6        4.27        3.78      0.45 o 
   8  -2   6        0.80        0.86      0.35 o 
  -7  -1   6        2.02        2.29      0.53 o 
  -6  -1   6       49.41       51.60      3.39 o 
  -5  -1   6      362.64      379.59     18.42 o 
  -4  -1   6      571.34      620.80     20.82 o 
  -3  -1   6      467.45      501.23     15.55 o 
  -2  -1   6        4.29        5.52      0.22 o 
  -1  -1   6        2.36        2.89      0.13 o 
   0  -1   6      627.14      650.74     20.38 o 
   1  -1   6      136.53      133.87      6.35 o 
   2  -1   6     3139.62     3431.63    100.00 o 
   3  -1   6      112.64      115.63      3.39 o 
   4  -1   6        4.37        5.15      0.24 o 
   5  -1   6      249.01      258.29      9.04 o 
   6  -1   6      196.43      210.96      9.37 o 
   7  -1   6       34.88       40.84      2.79 o 
   8  -1   6       29.27       33.77      2.12 o 
  -7   0   6       62.55       70.88      5.90 o 
  -6   0   6       57.95       58.30      4.86 o 
  -5   0   6        4.30        4.06      0.40 o 
  -4   0   6       71.16       73.85      2.87 o 
  -3   0   6       90.47       90.82      3.48 o 
  -2   0   6      861.28      882.25     33.42 o 
  -1   0   6      139.63      139.39      5.33 o 
   0   0   6      269.69      288.41      9.79 o 
   1   0   6       61.13       57.01      1.99 o 
   2   0   6      138.82      135.83      4.85 o 
   3   0   6      527.86      539.66     16.96 o 
   4   0   6      159.70      155.05      5.35 o 
   5   0   6        0.33        0.65      0.09 o 
   6   0   6        1.33        1.53      0.20 o 
   7   0   6       29.55       24.98      2.25 o 
   8   0   6       15.64       15.97      1.58 o 
  -7   1   6        7.62        7.78      0.95 o 
  -6   1   6       60.71       62.45      3.67 o 
  -5   1   6        7.35        7.50      0.60 o 
  -4   1   6       61.44       63.66      2.47 o 
  -3   1   6        7.67        5.42      0.32 o 
  -2   1   6      192.11      198.42      7.54 o 
  -1   1   6      132.00      149.14      5.03 o 
   0   1   6       12.89       10.20      0.32 o 
   1   1   6      201.59      230.15      7.92 o 
   2   1   6       68.83       74.29      2.64 o 
   3   1   6      286.87      328.03     11.23 o 
   4   1   6        6.20        3.81      0.18 o 
   5   1   6       31.53       30.10      1.40 o 
   6   1   6        3.86        2.71      0.24 o 
   7   1   6       20.49       20.36      1.88 o 
   8   1   6        4.84        6.12      0.85 o 
   9   1   6       17.98       17.32      1.76 o 
  -6   2   6        7.57        6.64      0.45 o 
  -5   2   6        1.74        2.39      0.21 o 
  -4   2   6      163.13      158.05      6.19 o 
  -3   2   6       31.09       29.83      0.97 o 
  -2   2   6      217.61      239.75      6.85 o 
  -1   2   6        0.16        0.32      0.06 o 
   0   2   6       22.01       21.25      1.09 o 
   1   2   6        0.84        0.64      0.08 o 
   2   2   6      195.81      234.19      8.01 o 
   3   2   6     1757.43     1790.22     58.09 o 
   4   2   6       98.54      101.19      3.43 o 
   5   2   6       46.69       52.97      2.30 o 
   6   2   6       65.67       61.08      3.83 o 
   7   2   6       10.22       11.04      0.77 o 
   8   2   6        2.97        3.10      0.63 o 
   9   2   6      113.01      112.17      6.12 o 
  -6   3   6       22.44       24.67      1.53 o 
  -5   3   6        2.38        2.78      0.23 o 
  -4   3   6        0.45        0.39      0.14 o 
  -3   3   6       34.73       32.49      1.18 o 
  -2   3   6      153.39      161.82      4.62 o 
  -1   3   6      661.72      719.92     22.16 o 
   0   3   6       20.87       25.26      0.87 o 
   1   3   6       18.01       17.59      1.00 o 
   2   3   6        0.02        0.27      0.10 o 
   3   3   6     1036.31     1000.97     38.48 o 
   4   3   6      281.16      277.49     10.51 o 
   5   3   6       34.51       36.57      1.28 o 
   6   3   6       55.99       61.70      3.57 o 
   7   3   6        0.29        0.02      0.19 o 
   8   3   6       15.25       14.78      1.37 o 
   9   3   6       25.49       26.19      1.58 o 
  -6   4   6        4.99        4.61      0.47 o 
  -5   4   6       24.29       25.11      1.61 o 
  -4   4   6        1.15        1.17      0.17 o 
  -3   4   6      163.64      164.02      6.42 o 
  -2   4   6        0.02       -0.08      0.11 o 
  -1   4   6      129.94      127.24      4.30 o 
   0   4   6        2.99        4.98      0.30 o 
   1   4   6        2.29        1.72      0.12 o 
   2   4   6      225.99      210.95      9.38 o 
   3   4   6      457.67      457.67     15.53 o 
   4   4   6      108.10      107.59      4.12 o 
   5   4   6       19.40       20.28      0.83 o 
   6   4   6       57.96       57.17      4.79 o 
   7   4   6        5.19        4.83      0.44 o 
   8   4   6      105.04      114.91      5.18 o 
   9   4   6       28.11       32.10      2.48 o 
  -5   5   6       34.99       34.38      2.01 o 
  -4   5   6       82.29       88.75      4.06 o 
  -3   5   6       20.73       20.56      1.40 o 
  -2   5   6       32.82       33.44      1.35 o 
  -1   5   6     1044.73     1106.66     37.66 o 
   0   5   6     1240.06     1276.87     52.61 o 
   1   5   6        4.79        4.88      0.23 o 
   2   5   6      386.73      403.73     14.32 o 
   3   5   6        0.04        0.00      0.10 o 
   4   5   6      576.48      578.41     22.24 o 
   5   5   6      173.61      176.06      9.94 o 
   6   5   6       79.73       82.35      4.73 o 
   7   5   6        1.32        1.26      0.24 o 
   8   5   6        7.69        8.19      0.89 o 
  -4   6   6       45.97       48.02      2.27 o 
  -3   6   6       14.22       14.22      0.76 o 
  -2   6   6        1.93        2.04      0.28 o 
  -1   6   6       19.17       23.50      0.98 o 
   0   6   6      235.29      246.07      8.30 o 
   1   6   6       16.66       14.86      0.57 o 
   2   6   6       10.40       10.48      0.63 o 
   3   6   6       82.90       73.51      2.90 o 
   4   6   6        0.15        0.52      0.12 o 
   5   6   6       25.96       28.21      1.71 o 
   6   6   6        9.63        9.39      0.95 o 
   7   6   6       21.85       24.59      2.16 o 
   8   6   6        0.05        0.45      0.32 o 
  -3   7   6        7.84        8.86      0.62 o 
  -2   7   6      108.46      104.82      5.71 o 
  -1   7   6       67.01       71.93      3.28 o 
   0   7   6       12.19       10.88      0.50 o 
   1   7   6       36.56       41.96      1.65 o 
   2   7   6       74.66       69.02      2.71 o 
   3   7   6       36.16       35.35      1.64 o 
   4   7   6       46.71       46.79      3.67 o 
   5   7   6        4.08        3.22      0.49 o 
   6   7   6        4.84        3.67      0.53 o 
   7   7   6        1.81        2.07      0.43 o 
  -2   8   6       60.02       71.74      3.98 o 
  -1   8   6       53.97       65.27      4.88 o 
   0   8   6       40.00       33.50      1.91 o 
   1   8   6        0.68        0.97      0.23 o 
   2   8   6        8.46        6.98      0.42 o 
   3   8   6        0.36        0.48      0.17 o 
   4   8   6        0.07        0.02      0.20 o 
   5   8   6       68.80       70.00      5.77 o 
   6   8   6       18.06       20.51      1.88 o 
   0   9   6        0.22        0.35      0.23 o 
   1   9   6       16.27       14.35      0.92 o 
   2   9   6       10.77       11.50      0.95 o 
   3   9   6       28.17       26.66      2.93 o 
   4   9   6       29.91       30.63      2.70 o 
  -3  -7   7        0.18       -0.03      0.20 o 
  -2  -7   7        0.77        0.51      0.17 o 
   0  -7   7       74.20       69.52      5.84 o 
   1  -7   7       33.35       28.03      2.50 o 
   2  -7   7        0.79        0.67      0.39 o 
  -4  -6   7       27.07       26.12      1.96 o 
  -3  -6   7      135.05      138.40      7.95 o 
  -2  -6   7        1.06        0.83      0.19 o 
  -1  -6   7        2.52        2.03      0.43 o 
   0  -6   7       25.68       33.33      3.14 o 
   1  -6   7       19.60       19.41      1.76 o 
   2  -6   7      115.83       94.36      7.83 o 
   3  -6   7        5.72        5.34      0.39 o 
   4  -6   7        0.73        0.72      0.19 o 
  -5  -5   7       13.19       10.78      0.74 o 
  -4  -5   7       13.88       13.26      0.79 o 
  -3  -5   7       22.91       19.88      0.94 o 
  -2  -5   7       27.47       27.05      1.07 o 
  -1  -5   7       48.60       49.20      2.61 o 
   0  -5   7       11.56       11.48      0.75 o 
   1  -5   7        0.03        0.45      0.22 o 
   2  -5   7        9.22        7.83      0.66 o 
   3  -5   7       13.54       15.20      0.92 o 
   4  -5   7      132.98      130.04      5.09 o 
   5  -5   7        1.98        1.38      0.21 o 
  -6  -4   7       16.69       13.97      1.31 o 
  -5  -4   7       14.79       13.24      0.68 o 
  -4  -4   7      120.62      121.68      5.30 o 
  -3  -4   7       48.75       41.50      2.22 o 
  -2  -4   7        2.19        1.38      0.12 o 
  -1  -4   7       17.85       11.40      0.47 o 
   0  -4   7       58.28       62.95      4.23 o 
   1  -4   7       18.93       18.70      1.13 o 
   2  -4   7       34.16       33.10      1.92 o 
   3  -4   7       26.49       24.09      1.14 o 
   4  -4   7       64.64       63.23      2.51 o 
   5  -4   7        0.24        0.51      0.19 o 
   6  -4   7       24.82       26.33      1.31 o 
  -6  -3   7        6.78        6.85      0.77 o 
  -5  -3   7        0.01       -0.09      0.15 o 
  -4  -3   7       33.12       39.15      2.21 o 
  -3  -3   7       11.81       13.84      0.63 o 
  -2  -3   7      250.46      234.46      9.26 o 
  -1  -3   7        1.78        0.75      0.10 o 
   0  -3   7        1.29        2.55      0.11 o 
   1  -3   7      169.94      182.49      8.11 o 
   2  -3   7        0.80        0.68      0.07 o 
   3  -3   7      203.55      196.89      6.20 o 
   4  -3   7        0.38        0.16      0.10 o 
   5  -3   7       83.63       86.44      5.93 o 
   6  -3   7        3.86        5.10      0.39 o 
   7  -3   7       33.88       33.46      2.10 o 
  -6  -2   7       68.17       69.99      3.88 o 
  -5  -2   7        3.12        3.08      0.27 o 
  -4  -2   7        0.44        0.50      0.14 o 
  -3  -2   7       72.03       68.86      2.62 o 
  -2  -2   7       31.59       36.70      1.56 o 
  -1  -2   7      126.96      125.29      3.64 o 
   0  -2   7        8.18        7.40      0.29 o 
   1  -2   7      190.64      200.62      6.37 o 
   2  -2   7      135.81      128.84      4.07 o 
   3  -2   7       12.34       14.10      0.48 o 
   4  -2   7       79.56       77.02      3.50 o 
   5  -2   7       65.95       58.44      3.13 o 
   6  -2   7       39.96       39.65      2.25 o 
   7  -2   7       48.85       50.62      3.56 o 
   8  -2   7        0.03        0.34      0.35 o 
  -7  -1   7        5.53        6.41      0.83 o 
  -6  -1   7        9.76        9.30      0.64 o 
  -5  -1   7        3.67        3.45      0.28 o 
  -4  -1   7       42.72       47.67      2.32 o 
  -3  -1   7     1188.50     1391.96     50.69 o 
  -2  -1   7      456.49      473.91     14.62 o 
  -1  -1   7      314.85      308.42     10.42 o 
   0  -1   7       59.86       64.28      2.05 o 
   1  -1   7      235.49      243.42      7.70 o 
   2  -1   7       49.66       42.61      1.27 o 
   3  -1   7      394.95      383.17     11.14 o 
   4  -1   7      935.66     1034.66     35.81 o 
   5  -1   7        0.00        0.62      0.15 o 
   6  -1   7      110.02      113.87      6.98 o 
   7  -1   7       43.14       42.97      3.26 o 
   8  -1   7       83.60       92.03      9.90 o 
  -7   0   7       22.42       25.60      2.34 o 
  -6   0   7       19.87       22.86      2.10 o 
  -5   0   7       38.40       35.62      3.05 o 
  -4   0   7      308.89      320.61     14.32 o 
  -3   0   7      170.41      180.05      6.19 o 
  -2   0   7      234.62      236.40      8.12 o 
  -1   0   7       40.00       38.37      1.36 o 
   0   0   7       24.03       24.86      0.75 o 
   1   0   7      393.83      440.15     16.70 o 
   2   0   7      103.27       99.52      3.43 o 
   3   0   7       23.97       26.52      0.87 o 
   4   0   7      492.65      518.28     16.66 o 
   5   0   7       31.36       32.47      1.17 o 
   6   0   7       21.89       25.09      1.56 o 
   7   0   7        8.59        5.02      0.71 o 
   8   0   7        4.56        5.41      0.79 o 
  -6   1   7        2.40        2.62      0.53 o 
  -5   1   7        6.47        6.22      0.54 o 
  -4   1   7       46.55       44.03      2.06 o 
  -3   1   7      222.24      236.16     11.10 o 
  -2   1   7       96.31       91.57      3.65 o 
  -1   1   7        9.02       10.66      0.42 o 
   0   1   7        0.85        1.94      0.15 o 
   1   1   7       48.56       46.91      1.91 o 
   2   1   7       95.78       90.50      3.47 o 
   3   1   7      333.48      340.83     11.62 o 
   4   1   7       25.53       26.25      1.04 o 
   5   1   7       12.89       12.83      0.56 o 
   6   1   7        0.06       -0.08      0.11 o 
   7   1   7        6.83        6.24      0.79 o 
   8   1   7       57.57       54.66      4.64 o 
   9   1   7        8.63        9.14      1.13 o 
  -6   2   7       47.06       50.31      4.29 o 
  -5   2   7       53.96       46.64      2.61 o 
  -4   2   7      105.38       94.22      5.23 o 
  -3   2   7       19.39       16.05      0.61 o 
  -2   2   7      695.36      785.83     24.31 o 
  -1   2   7        1.48        1.96      0.12 o 
   0   2   7      141.81      134.15      4.54 o 
   1   2   7      426.52      490.55     19.09 o 
   2   2   7       17.48       13.52      0.56 o 
   3   2   7        0.08        1.31      0.10 o 
   4   2   7      180.10      177.87      6.00 o 
   5   2   7      188.12      188.49      7.18 o 
   6   2   7       28.42       25.88      1.57 o 
   7   2   7        0.20        0.37      0.35 o 
   8   2   7        2.33        2.07      0.53 o 
   9   2   7       37.51       38.78      3.44 o 
  -6   3   7       47.38       43.80      4.19 o 
  -5   3   7       37.39       35.72      1.95 o 
  -4   3   7       10.35       12.51      0.82 o 
  -3   3   7       48.36       55.63      2.24 o 
  -2   3   7      161.30      170.02      6.19 o 
  -1   3   7       44.22       39.04      1.36 o 
   0   3   7       22.04       22.48      0.80 o 
   1   3   7       49.34       43.65      2.02 o 
   2   3   7      161.36      163.26      7.25 o 
   3   3   7       32.20       40.23      1.58 o 
   4   3   7       27.50       28.70      1.02 o 
   5   3   7      709.94      740.53     31.53 o 
   6   3   7       23.08       22.45      1.39 o 
   7   3   7       25.08       27.44      1.69 o 
   8   3   7        3.63        3.87      0.67 o 
   9   3   7       21.19       20.99      1.32 o 
  -5   4   7        0.12        0.09      0.27 o 
  -4   4   7        6.23        7.30      0.40 o 
  -3   4   7       59.06       61.04      2.44 o 
  -2   4   7      275.66      277.97     12.33 o 
  -1   4   7      147.13      151.86      4.70 o 
   0   4   7        1.55        1.32      0.13 o 
   1   4   7        7.47        5.21      0.23 o 
   2   4   7        0.55       -0.08      0.10 o 
   3   4   7      412.76      393.06     15.13 o 
   4   4   7      337.81      336.64     15.44 o 
   5   4   7       28.40       29.01      1.37 o 
   6   4   7        7.40        8.35      0.62 o 
   7   4   7        2.63        2.42      0.32 o 
   8   4   7       52.54       54.57      4.45 o 
   9   4   7       45.36       49.50      4.24 o 
  -5   5   7       56.95       61.97      5.50 o 
  -4   5   7       91.48      101.70      4.65 o 
  -3   5   7        9.29        8.47      0.58 o 
  -2   5   7       32.66       32.59      1.55 o 
  -1   5   7      189.07      187.49      6.46 o 
   0   5   7        4.31        2.80      0.24 o 
   1   5   7      699.23      740.56     27.73 o 
   2   5   7      511.58      509.73     17.30 o 
   3   5   7       66.31       61.04      2.41 o 
   4   5   7      337.08      345.52     13.38 o 
   5   5   7      160.09      171.05     10.14 o 
   6   5   7       83.35       87.77      5.06 o 
   7   5   7       13.73       15.40      1.04 o 
   8   5   7       36.06       45.16      2.53 o 
  -4   6   7        0.38        0.46      0.30 o 
  -3   6   7       12.63       13.18      0.72 o 
  -2   6   7      125.65      135.28     12.13 o 
  -1   6   7        3.47        2.84      0.28 o 
   0   6   7        4.42        3.93      0.25 o 
   1   6   7       74.86       75.27      2.83 o 
   2   6   7      228.23      232.42      7.89 o 
   3   6   7        0.41        0.51      0.13 o 
   4   6   7       10.85       12.79      0.67 o 
   5   6   7       63.77       65.48      3.80 o 
   6   6   7       36.59       40.20      3.38 o 
   7   6   7        0.14        0.75      0.33 o 
   8   6   7        9.34       10.23      1.07 o 
  -3   7   7       30.21       35.22      1.70 o 
  -2   7   7       20.74       23.45      2.92 o 
  -1   7   7        5.49        6.40      0.46 o 
   0   7   7       22.81       20.12      0.98 o 
   1   7   7       65.53       61.41      3.50 o 
   2   7   7        0.03        0.43      0.28 o 
   3   7   7        0.29        0.64      0.20 o 
   4   7   7        2.32        4.25      0.43 o 
   5   7   7       49.72       52.10      4.35 o 
   6   7   7       13.20       14.30      1.36 o 
   7   7   7        0.23        0.41      0.34 o 
  -1   8   7        0.02       -0.08      0.29 o 
   0   8   7      214.04      231.51     14.88 o 
   1   8   7       38.52       43.56      2.62 o 
   2   8   7       33.90       33.03      1.56 o 
   3   8   7        2.54        2.20      0.29 o 
   4   8   7       18.10       18.01      1.14 o 
   5   8   7       50.42       49.97      4.21 o 
   6   8   7        7.72        9.75      1.05 o 
   1   9   7        0.03        0.52      0.26 o 
   2   9   7        0.44        0.39      0.27 o 
   3   9   7        4.34        5.62      0.75 o 
   4   9   7       27.77       26.60      2.38 o 
   0  -7   8        0.03        0.59      0.33 o 
  -3  -6   8       43.58       46.77      3.41 o 
  -2  -6   8        7.33        7.10      1.05 o 
  -1  -6   8       49.08       50.57      2.49 o 
   0  -6   8       14.40       16.25      1.41 o 
   1  -6   8        0.50        0.84      0.27 o 
   2  -6   8       34.73       38.21      3.30 o 
   3  -6   8       28.71       28.80      1.66 o 
  -4  -5   8       42.57       40.88      2.11 o 
  -3  -5   8       13.17       10.43      0.54 o 
  -2  -5   8        1.96        1.91      0.13 o 
  -1  -5   8       65.22       62.68      2.80 o 
   0  -5   8        2.53        2.44      0.29 o 
   1  -5   8      194.60      202.02     25.88 o 
   2  -5   8       20.24       19.31      1.21 o 
   3  -5   8        0.93        1.68      0.21 o 
   4  -5   8       29.21       30.95      1.79 o 
   5  -5   8        2.30        1.95      0.27 o 
  -5  -4   8       18.69       19.17      0.94 o 
  -4  -4   8       19.66       19.79      0.82 o 
  -3  -4   8       65.77       61.59      2.46 o 
  -2  -4   8       57.46       59.44      2.03 o 
  -1  -4   8      133.17      114.28      3.89 o 
   0  -4   8       29.16       28.63      1.30 o 
   1  -4   8        0.48        0.39      0.20 o 
   2  -4   8       47.98       50.45      2.84 o 
   3  -4   8       17.35       16.18      0.80 o 
   4  -4   8        2.44        3.06      0.20 o 
   5  -4   8       24.11       24.37      1.69 o 
   6  -4   8       40.90       39.28      2.23 o 
  -6  -3   8        0.89        1.01      0.37 o 
  -5  -3   8       25.76       26.60      1.57 o 
  -4  -3   8        8.59        8.66      0.41 o 
  -3  -3   8        4.11        4.48      0.25 o 
  -2  -3   8       95.18      104.25      3.27 o 
  -1  -3   8      116.45       89.66      2.82 o 
   0  -3   8      144.26      140.00      4.82 o 
   1  -3   8       88.75       70.78      2.73 o 
   2  -3   8        0.80        1.79      0.11 o 
   3  -3   8       42.55       46.51      1.50 o 
   4  -3   8        9.10        9.34      0.39 o 
   5  -3   8       28.04       26.12      1.39 o 
   6  -3   8        3.26        3.72      0.35 o 
   7  -3   8       43.84       45.41      2.78 o 
  -6  -2   8        2.83        2.94      0.34 o 
  -5  -2   8       31.67       32.59      1.52 o 
  -4  -2   8      184.56      199.05      8.65 o 
  -3  -2   8      186.68      181.47      6.84 o 
  -2  -2   8        1.30        1.25      0.12 o 
  -1  -2   8        1.42        2.42      0.12 o 
   0  -2   8      163.24      170.21      5.85 o 
   1  -2   8       69.73       64.08      2.02 o 
   2  -2   8      466.96      489.15     16.84 o 
   3  -2   8       55.89       54.53      1.75 o 
   4  -2   8       22.96       21.61      0.92 o 
   5  -2   8       79.94       70.55      3.24 o 
   6  -2   8       11.13       11.34      0.64 o 
   7  -2   8      139.15      146.70     16.00 o 
  -6  -1   8       41.22       45.89      2.60 o 
  -5  -1   8        0.06        0.08      0.23 o 
  -4  -1   8       39.58       38.60      1.78 o 
  -3  -1   8        8.77        9.19      0.46 o 
  -2  -1   8        0.37        0.57      0.12 o 
  -1  -1   8      482.58      502.58     16.90 o 
   0  -1   8       41.71       31.68      1.03 o 
   1  -1   8       88.88       91.46      2.96 o 
   2  -1   8        1.40        1.82      0.11 o 
   3  -1   8      470.67      498.51     14.54 o 
   4  -1   8       68.26       67.07      2.36 o 
   5  -1   8        5.53        5.27      0.36 o 
   6  -1   8       49.50       52.84      3.06 o 
   7  -1   8        8.31       10.82      1.31 o 
   8  -1   8       31.78       27.37      2.50 o 
  -6   0   8        0.03       -0.35      0.35 o 
  -5   0   8        1.86        1.60      0.41 o 
  -4   0   8      111.14      119.31      6.51 o 
  -3   0   8      162.57      166.99      6.37 o 
  -2   0   8      688.11      781.55     26.72 o 
  -1   0   8      543.48      556.21     18.76 o 
   0   0   8        1.47        1.23      0.10 o 
   1   0   8      153.70      165.40      7.17 o 
   2   0   8       95.09       90.63      5.01 o 
   3   0   8      271.02      289.94      9.13 o 
   4   0   8        3.31        4.56      0.24 o 
   5   0   8       12.21        9.94      0.51 o 
   6   0   8      169.62      180.61      9.77 o 
   7   0   8       18.92       18.58      1.76 o 
   8   0   8       32.12       34.21      3.04 o 
  -6   1   8        8.80       10.21      1.15 o 
  -5   1   8        2.12        2.39      0.49 o 
  -4   1   8        0.10        0.07      0.23 o 
  -3   1   8       81.62       90.40      4.13 o 
  -2   1   8      359.36      392.64     17.55 o 
  -1   1   8        6.44        7.29      0.31 o 
   0   1   8        5.54        6.15      0.31 o 
   1   1   8       14.26       12.21      0.61 o 
   2   1   8      101.65      103.23      3.56 o 
   3   1   8      408.14      418.18     15.92 o 
   4   1   8        1.50        1.45      0.12 o 
   5   1   8       76.95       77.83      3.05 o 
   6   1   8       26.19       19.09      3.01 o 
   7   1   8        4.51        3.29      0.55 o 
   8   1   8       31.08       32.57      2.90 o 
  -6   2   8        1.18        1.75      0.51 o 
  -5   2   8       51.49       47.65      4.07 o 
  -4   2   8       32.72       30.37      1.88 o 
  -3   2   8       13.96       13.30      0.70 o 
  -2   2   8      231.24      226.18      8.57 o 
  -1   2   8      279.22      276.30      8.55 o 
   0   2   8       44.73       39.10      2.06 o 
   1   2   8      101.27      101.87      3.89 o 
   2   2   8       60.66       60.45      3.41 o 
   3   2   8       79.92       78.41      3.01 o 
   4   2   8      322.51      314.02     11.91 o 
   5   2   8        0.27        0.53      0.19 o 
   6   2   8        0.17        0.27      0.13 o 
   7   2   8       11.48       14.65      1.44 o 
   8   2   8        0.72        1.16      0.45 o 
  -5   3   8        9.29        8.18      0.88 o 
  -4   3   8       80.92       70.93      3.25 o 
  -3   3   8      164.29      156.23      9.06 o 
  -2   3   8        3.77        7.17      0.38 o 
  -1   3   8      152.95      165.62      4.73 o 
   0   3   8      341.66      360.81     12.09 o 
   1   3   8       40.46       44.48      1.75 o 
   2   3   8      165.57      165.35      7.69 o 
   3   3   8       23.79       22.86      0.92 o 
   4   3   8      256.06      277.14      9.30 o 
   5   3   8       16.48       20.25      0.98 o 
   6   3   8        1.47        1.46      0.17 o 
   7   3   8       89.10       73.82      6.12 o 
   8   3   8       16.59       17.16      1.68 o 
  -5   4   8       48.71       43.44      6.23 o 
  -4   4   8       17.93       19.84      1.02 o 
  -3   4   8       15.52       12.97      0.61 o 
  -2   4   8      117.48      128.47      6.68 o 
  -1   4   8      206.71      215.47      8.31 o 
   0   4   8      115.06      105.47      4.71 o 
   1   4   8      170.23      169.50     13.61 o 
   2   4   8       20.45       19.64      1.13 o 
   3   4   8      100.56      100.38      5.44 o 
   4   4   8      260.04      260.50     11.88 o 
   5   4   8      219.68      208.06      9.31 o 
   6   4   8      143.03      138.41      9.17 o 
   7   4   8       12.53        9.88      0.73 o 
   8   4   8        2.68        2.78      0.59 o 
  -4   5   8       49.83       51.44      2.91 o 
  -3   5   8       24.91       24.87      1.49 o 
  -2   5   8       78.91       85.49      4.42 o 
  -1   5   8        1.72        2.34      0.30 o 
   0   5   8        1.92        1.89      0.21 o 
   1   5   8        0.02       -0.02      0.15 o 
   2   5   8        4.68        5.16      0.35 o 
   3   5   8      390.70      362.73     16.46 o 
   4   5   8      145.63      146.11      6.69 o 
   5   5   8       11.46       12.38      0.85 o 
   6   5   8       24.94       24.52      1.53 o 
   7   5   8       21.25       24.61      2.03 o 
   8   5   8       40.82       44.78      4.92 o 
  -3   6   8       19.05       21.92      2.72 o 
  -2   6   8       18.62       17.99      1.14 o 
  -1   6   8       27.10       24.61      1.22 o 
   0   6   8      232.90      219.57      9.76 o 
   1   6   8        5.82        4.78      0.49 o 
   2   6   8      203.06      178.03     12.88 o 
   3   6   8      281.25      274.15     12.51 o 
   4   6   8      313.49      313.40     14.30 o 
   5   6   8       38.37       35.46      2.81 o 
   6   6   8       31.50       34.91      2.12 o 
   7   6   8       25.24       28.86      2.52 o 
   8   6   8        2.21        1.89      0.45 o 
  -2   7   8        0.00        0.04      0.27 o 
  -1   7   8       11.49       11.63      0.66 o 
   0   7   8       65.23       60.84      3.06 o 
   1   7   8        5.65        5.60      0.48 o 
   2   7   8       17.28       15.93      0.84 o 
   3   7   8        2.28        2.44      0.28 o 
   4   7   8       71.23       75.27      4.28 o 
   5   7   8       10.57       13.10      1.30 o 
   6   7   8        0.65        1.73      0.43 o 
   7   7   8       21.36       24.13      2.18 o 
  -1   8   8       47.80       53.82      6.29 o 
   0   8   8        0.02        0.31      0.23 o 
   1   8   8        2.69        1.61      0.30 o 
   2   8   8       69.56       69.69      3.16 o 
   3   8   8       76.66       86.59      4.94 o 
   4   8   8       16.35       19.49      1.82 o 
   5   8   8        4.12        7.06      0.85 o 
   6   8   8        0.36        0.30      0.37 o 
   2   9   8        4.43        4.96      0.68 o 
   3   9   8        5.76        5.72      0.79 o 
  -2  -6   9        1.05        1.28      0.16 o 
  -1  -6   9       18.56       19.08      0.87 o 
   0  -6   9        7.72        6.93      0.55 o 
   1  -6   9       40.00       41.43      3.38 o 
   2  -6   9       37.04       38.91      3.36 o 
  -4  -5   9       89.71       98.29      4.94 o 
  -3  -5   9        9.83       10.38      0.52 o 
  -2  -5   9       15.67       13.74      0.65 o 
  -1  -5   9        1.90        2.74      0.18 o 
   0  -5   9        0.07        0.05      0.21 o 
   1  -5   9      100.67      107.82      5.96 o 
   2  -5   9       14.68       15.90      1.02 o 
   3  -5   9       52.03       54.24      2.45 o 
   4  -5   9        2.88        3.90      0.36 o 
  -4  -4   9        2.29        2.16      0.24 o 
  -3  -4   9       45.45       50.58      1.94 o 
  -2  -4   9       14.41       13.78      0.58 o 
  -1  -4   9       10.61        8.57      0.31 o 
   0  -4   9        6.06        6.97      0.32 o 
   1  -4   9       31.80       26.13      1.29 o 
   2  -4   9        0.65        0.98      0.16 o 
   3  -4   9      115.83      125.56      5.53 o 
   4  -4   9        0.50        0.63      0.13 o 
   5  -4   9        0.10        0.64      0.33 o 
  -5  -3   9       70.18       71.55      3.37 o 
  -4  -3   9       31.04       32.20      1.50 o 
  -3  -3   9        8.19        8.71      0.41 o 
  -2  -3   9        4.34        4.40      0.24 o 
  -1  -3   9       49.20       48.72      1.55 o 
   0  -3   9       68.45       71.98      2.27 o 
   1  -3   9       58.52       43.90      1.72 o 
   2  -3   9      106.24      102.43      3.54 o 
   3  -3   9       97.12       96.47      3.07 o 
   4  -3   9       38.42       39.95      1.61 o 
   5  -3   9       16.93       15.95      1.21 o 
   6  -3   9        5.24        5.84      0.72 o 
  -5  -2   9        6.23        6.55      0.52 o 
  -4  -2   9       29.07       30.50      1.42 o 
  -3  -2   9      261.39      280.24     16.53 o 
  -2  -2   9       49.27       50.77      1.96 o 
  -1  -2   9      120.59      113.69      3.56 o 
   0  -2   9        0.84        1.29      0.10 o 
   1  -2   9       16.99       12.29      0.45 o 
   2  -2   9      561.01      631.36     19.77 o 
   3  -2   9      171.01      171.98      5.42 o 
   4  -2   9      107.76      106.95      3.70 o 
   5  -2   9        0.03        0.21      0.15 o 
   6  -2   9        1.04        1.24      0.24 o 
   7  -2   9       26.35       29.06      3.57 o 
  -6  -1   9       16.83       18.28      1.77 o 
  -5  -1   9        4.83        4.61      0.42 o 
  -4  -1   9       57.68       58.20      4.06 o 
  -3  -1   9        0.06        1.02      0.42 o 
  -2  -1   9      274.71      286.40     10.64 o 
  -1  -1   9       15.00       16.17      0.60 o 
   0  -1   9       48.98       44.87      1.33 o 
   1  -1   9      166.48      158.28      5.02 o 
   2  -1   9       80.82       77.26      2.28 o 
   3  -1   9        6.72        7.23      0.28 o 
   4  -1   9       76.43       72.92      2.54 o 
   5  -1   9       10.72       10.18      0.48 o 
   6  -1   9       25.74       25.53      2.14 o 
   7  -1   9        7.55        8.21      0.70 o 
  -6   0   9        0.27        0.13      0.26 o 
  -5   0   9       24.18       23.40      2.14 o 
  -4   0   9       20.08       18.31      1.70 o 
  -3   0   9       15.71       15.39      0.96 o 
  -2   0   9       61.69       62.40      2.56 o 
  -1   0   9      504.97      526.25     16.30 o 
   0   0   9      605.30      618.09     20.68 o 
   1   0   9      238.60      235.51      8.97 o 
   2   0   9      105.00       99.07      3.82 o 
   3   0   9      451.44      474.38     14.91 o 
   4   0   9      114.08      113.11      3.91 o 
   5   0   9        0.65        0.46      0.15 o 
   6   0   9       25.06       24.37      1.44 o 
   7   0   9        4.04        3.25      0.57 o 
   8   0   9      145.57      115.16      9.43 o 
  -5   1   9       32.56       34.16      3.00 o 
  -4   1   9        7.33        8.14      0.93 o 
  -3   1   9       50.99       49.69      2.82 o 
  -2   1   9      141.00      141.33      5.42 o 
  -1   1   9       43.55       45.34      1.86 o 
   0   1   9      468.06      484.42     23.82 o 
   1   1   9      161.14      164.83      5.84 o 
   2   1   9        1.45        1.69      0.12 o 
   3   1   9      138.21      144.54      4.99 o 
   4   1   9       92.83       98.21      4.29 o 
   5   1   9      149.84      152.79      6.70 o 
   6   1   9        6.92        4.69      0.66 o 
   7   1   9        9.88        9.84      1.07 o 
   8   1   9       25.98       20.61      1.96 o 
  -5   2   9        2.98        3.41      0.63 o 
  -4   2   9        0.77        1.20      0.41 o 
  -3   2   9       27.75       27.57      1.72 o 
  -2   2   9       24.51       19.85      1.00 o 
  -1   2   9       13.34       13.72      0.60 o 
   0   2   9       15.38       15.32      0.58 o 
   1   2   9       70.85       69.20      3.02 o 
   2   2   9       59.63       60.06      2.51 o 
   3   2   9        3.65        4.01      0.21 o 
   4   2   9       19.63       17.01      0.72 o 
   5   2   9       59.09       57.37      2.61 o 
   6   2   9        0.28        0.39      0.53 o 
   7   2   9       18.47       18.36      1.74 o 
   8   2   9        2.19        2.78      0.57 o 
  -5   3   9        4.71        5.03      0.77 o 
  -4   3   9       38.44       37.13      2.28 o 
  -3   3   9      139.14      149.20      8.54 o 
  -2   3   9      323.73      274.90     15.55 o 
  -1   3   9      261.83      249.68     10.68 o 
   0   3   9        2.96        5.53      0.35 o 
   1   3   9       54.44       57.50      2.70 o 
   2   3   9       92.69       94.56      4.90 o 
   3   3   9       74.94       72.06      3.58 o 
   4   3   9      396.64      396.15     17.59 o 
   5   3   9        0.79        0.92      0.16 o 
   6   3   9       12.56       14.52      0.74 o 
   7   3   9       50.16       49.83      4.23 o 
   8   3   9       17.88       18.37      1.80 o 
  -4   4   9       59.05       63.40      3.78 o 
  -3   4   9       37.34       36.96      2.24 o 
  -2   4   9       28.96       25.45      1.24 o 
  -1   4   9      106.85      100.05      3.93 o 
   0   4   9       64.09       67.12      3.89 o 
   1   4   9      322.94      330.05     14.73 o 
   2   4   9        0.03       -0.12      0.12 o 
   3   4   9      148.67      143.62      8.15 o 
   4   4   9       60.45       58.77      2.74 o 
   5   4   9       36.29       36.47      1.71 o 
   6   4   9      143.37      159.73      9.08 o 
   7   4   9       37.82       36.80      3.22 o 
   8   4   9       63.08       67.13      5.66 o 
  -4   5   9        1.72        1.88      0.45 o 
  -3   5   9        2.60        1.38      0.30 o 
  -2   5   9       33.49       32.69      1.58 o 
  -1   5   9        4.55        4.41      0.29 o 
   0   5   9       36.97       32.78      1.56 o 
   1   5   9       61.08       54.56      4.22 o 
   2   5   9       11.70        9.89      0.70 o 
   3   5   9       20.69       18.82      1.30 o 
   4   5   9        6.84        4.91      0.32 o 
   5   5   9       61.59       64.59      3.77 o 
   6   5   9       48.97       60.67      3.55 o 
   7   5   9        0.16        0.29      0.27 o 
   8   5   9       21.96       21.87      2.10 o 
  -3   6   9      158.61      168.23     17.93 o 
  -2   6   9       15.33       12.44      0.85 o 
  -1   6   9       36.41       36.36      1.74 o 
   0   6   9       47.20       48.96      2.27 o 
   1   6   9       24.91       20.17      1.00 o 
   2   6   9      206.91      186.47     13.04 o 
   3   6   9       22.55       21.31      1.07 o 
   4   6   9       16.79       16.87      0.87 o 
   5   6   9      253.81      269.90     16.84 o 
   6   6   9      106.69      115.12      6.61 o 
   7   6   9       22.41       24.99      2.24 o 
  -2   7   9        8.44        8.24      1.79 o 
  -1   7   9       39.02       41.20      5.15 o 
   0   7   9        2.91        2.30      0.31 o 
   1   7   9       15.06       16.21      0.94 o 
   2   7   9      113.91      119.79     11.93 o 
   3   7   9        2.49        2.21      0.29 o 
   4   7   9       45.87       42.34      3.61 o 
   5   7   9       93.50      102.64      8.35 o 
   6   7   9       63.64       72.61      6.01 o 
   7   7   9        2.94        4.54      0.67 o 
   0   8   9        6.54        6.67      0.66 o 
   1   8   9       25.79       23.48      1.41 o 
   2   8   9        5.89        5.21      0.73 o 
   3   8   9        0.20        0.34      0.23 o 
   4   8   9       46.03       51.16      4.33 o 
   5   8   9       44.53       51.19      4.34 o 
  -2  -5  10       28.98       35.95      1.60 o 
  -1  -5  10        1.10        1.35      0.16 o 
   0  -5  10       13.74       12.87      0.67 o 
   1  -5  10        4.56        6.06      0.52 o 
   2  -5  10       11.92       13.15      0.89 o 
   3  -5  10       38.16       42.00      1.93 o 
  -4  -4  10       10.67       10.91      0.59 o 
  -3  -4  10        5.40        5.14      0.29 o 
  -2  -4  10       47.83       50.01      2.33 o 
  -1  -4  10        0.10        0.19      0.08 o 
   0  -4  10       15.82       14.80      0.67 o 
   1  -4  10       28.20       23.85      1.17 o 
   2  -4  10       12.31       12.36      0.68 o 
   3  -4  10       58.62       65.07      2.93 o 
   4  -4  10        0.28        0.36      0.17 o 
   5  -4  10       41.01       46.88      2.19 o 
  -4  -3  10       38.78       39.30      2.47 o 
  -3  -3  10      115.18      126.54      4.75 o 
  -2  -3  10       42.96       45.25      1.75 o 
  -1  -3  10       10.77       11.07      0.48 o 
   0  -3  10        0.00       -0.07      0.07 o 
   1  -3  10      115.96      108.15      5.13 o 
   2  -3  10      153.66      164.95      5.68 o 
   3  -3  10        0.09        0.37      0.11 o 
   4  -3  10        3.69        3.36      0.24 o 
   5  -3  10        1.18        1.57      0.20 o 
   6  -3  10        0.86        0.37      0.30 o 
  -5  -2  10       17.99       18.48      1.15 o 
  -4  -2  10        3.50        3.46      0.31 o 
  -3  -2  10       90.11       88.88      6.00 o 
  -2  -2  10       47.89       48.85      1.89 o 
  -1  -2  10      100.45      106.47      4.19 o 
   0  -2  10        7.49        7.97      0.30 o 
   1  -2  10       20.87       19.27      0.71 o 
   2  -2  10        2.22        3.08      0.16 o 
   3  -2  10        4.21        4.26      0.24 o 
   4  -2  10      217.44      237.81      9.11 o 
   5  -2  10       59.77       63.14      2.50 o 
   6  -2  10        1.83        2.31      0.76 o 
   7  -2  10        4.22        4.68      0.77 o 
  -5  -1  10       13.44       14.13      0.93 o 
  -4  -1  10       51.49       52.75      3.20 o 
  -3  -1  10       24.46       21.01      1.02 o 
  -2  -1  10       46.41       47.89      1.85 o 
  -1  -1  10        3.83        3.90      0.25 o 
   0  -1  10        9.35       11.45      0.45 o 
   1  -1  10       69.47       66.99      3.04 o 
   2  -1  10       21.42       22.24      0.83 o 
   3  -1  10      119.67      117.49      3.73 o 
   4  -1  10        3.27        4.39      0.27 o 
   5  -1  10       15.34       15.30      1.15 o 
   6  -1  10       38.46       35.91      2.95 o 
   7  -1  10        9.59        9.63      1.33 o 
  -5   0  10       34.39       38.19      2.22 o 
  -4   0  10        0.93        0.68      0.25 o 
  -3   0  10        2.95        3.50      0.40 o 
  -2   0  10      114.34      114.26      4.32 o 
  -1   0  10        1.62        1.79      0.16 o 
   0   0  10       39.49       38.82      1.50 o 
   1   0  10      760.18      800.22     34.68 o 
   2   0  10      104.22       99.51      4.35 o 
   3   0  10      344.23      356.72     13.53 o 
   4   0  10      114.15      113.53      4.34 o 
   5   0  10       46.28       49.80      2.39 o 
   6   0  10       23.06       21.75      1.31 o 
   7   0  10        2.72        2.17      0.49 o 
  -5   1  10       68.52       73.33      6.13 o 
  -4   1  10        0.39       -0.35      0.35 o 
  -3   1  10       31.49       32.07      2.80 o 
  -2   1  10        8.37        8.39      0.74 o 
  -1   1  10        8.72       10.71      0.49 o 
   0   1  10       32.57       31.60      1.29 o 
   1   1  10      114.11      118.81      5.00 o 
   2   1  10      371.87      417.01     14.72 o 
   3   1  10      166.27      168.27      6.38 o 
   4   1  10       34.41       33.69      1.34 o 
   5   1  10       68.40       67.38      3.00 o 
   6   1  10        2.10        1.79      0.25 o 
   7   1  10       21.67       23.03      2.12 o 
   8   1  10       17.83       16.51      1.64 o 
  -5   2  10        3.79        4.32      0.73 o 
  -4   2  10       16.10       15.20      1.52 o 
  -3   2  10       41.86       44.11      3.77 o 
  -2   2  10       15.69       20.01      1.30 o 
  -1   2  10        0.52        0.37      0.16 o 
   0   2  10       48.46       48.65      2.49 o 
   1   2  10       13.30       11.29      0.53 o 
   2   2  10      263.23      254.59      9.71 o 
   3   2  10       30.36       29.04      1.17 o 
   4   2  10       70.98       69.92      2.71 o 
   5   2  10        0.03        0.16      0.18 o 
   6   2  10        0.31        0.40      0.20 o 
   7   2  10       46.55       38.72      3.37 o 
   8   2  10        1.86        2.19      0.53 o 
  -4   3  10       65.29       68.14      5.71 o 
  -3   3  10        1.08        1.02      0.43 o 
  -2   3  10        1.62        2.79      0.47 o 
  -1   3  10      252.19      255.15     14.42 o 
   0   3  10      353.76      322.71     14.35 o 
   1   3  10      155.10      143.08      6.43 o 
   2   3  10       62.09       60.63      4.74 o 
   3   3  10      131.38      118.93      6.77 o 
   4   3  10      186.91      180.42      8.10 o 
   5   3  10       64.89       64.82      2.97 o 
   6   3  10       52.35       56.65      3.17 o 
   7   3  10        6.40        7.50      0.93 o 
   8   3  10        1.90        2.13      0.57 o 
  -4   4  10       79.68       91.73      7.59 o 
  -3   4  10       18.33       19.96      1.35 o 
  -2   4  10       97.56       91.32      7.31 o 
  -1   4  10        2.33        2.13      0.27 o 
   0   4  10       23.78       16.91      2.38 o 
   1   4  10       43.25       38.97      2.33 o 
   2   4  10       22.78       24.31      1.50 o 
   3   4  10      266.94      242.69     13.67 o 
   4   4  10        7.04        7.25      0.42 o 
   5   4  10        8.47        8.33      0.49 o 
   6   4  10        9.18        8.51      0.97 o 
   7   4  10        2.51        2.21      0.53 o 
   8   4  10       81.45       87.74      7.29 o 
  -3   5  10        1.40        1.67      0.37 o 
  -2   5  10        0.48        0.33      0.21 o 
  -1   5  10       48.95       42.01      1.72 o 
   0   5  10       19.03       16.94      1.12 o 
   1   5  10       48.52       49.83      2.95 o 
   2   5  10       50.69       46.92      2.77 o 
   3   5  10        5.77        4.90      0.44 o 
   4   5  10       11.70       10.71      0.76 o 
   5   5  10       70.85       68.72      3.86 o 
   6   5  10        3.05        3.26      0.39 o 
   7   5  10       62.16       62.69      5.28 o 
  -2   6  10        3.63        4.08      0.45 o 
  -1   6  10       29.64       34.72      2.02 o 
   0   6  10       14.55       12.93      0.82 o 
   1   6  10       15.00       15.89      1.07 o 
   2   6  10       59.81       61.00      3.58 o 
   3   6  10       38.12       37.55      1.84 o 
   4   6  10        0.80        0.83      0.34 o 
   5   6  10        6.44        6.94      0.59 o 
   6   6  10        4.67        4.54      0.48 o 
  -1   7  10      101.08      109.01     13.90 o 
   0   7  10        6.49        5.84      0.76 o 
   1   7  10        6.84        6.81      0.73 o 
   2   7  10        0.56        0.39      0.23 o 
   3   7  10       12.84       13.31      0.88 o 
   4   7  10      119.91      139.80     11.31 o 
   5   7  10        0.20        0.22      0.39 o 
   6   7  10       28.45       28.65      2.56 o 
   1   8  10        3.67        3.91      0.67 o 
   2   8  10       41.20       42.80      3.68 o 
   3   8  10        6.72        6.71      0.85 o 
   4   8  10        7.98        8.59      1.01 o 
  -1  -5  11       31.76       37.52      1.67 o 
   0  -5  11        6.28        7.62      0.40 o 
   1  -5  11        5.93        5.60      0.32 o 
   2  -5  11        1.01        0.96      0.17 o 
  -2  -4  11        0.37        0.23      0.12 o 
  -1  -4  11       11.97       10.56      0.46 o 
   0  -4  11       41.11       46.26      2.13 o 
   1  -4  11       15.62       15.41      1.21 o 
   2  -4  11       50.35       50.13      2.80 o 
   3  -4  11        5.35        3.89      0.30 o 
   4  -4  11        0.28        0.48      0.20 o 
  -3  -3  11       40.01       35.99      1.67 o 
  -2  -3  11       55.05       55.94      2.98 o 
  -1  -3  11       53.83       53.21      2.05 o 
   0  -3  11        2.36        3.11      0.20 o 
   1  -3  11        0.00       -0.10      0.10 o 
   2  -3  11       60.52       58.88      2.06 o 
   3  -3  11      141.73      139.71      5.39 o 
   4  -3  11       28.10       30.27      1.34 o 
   5  -3  11        8.51        7.24      0.39 o 
  -4  -2  11       48.11       53.61      2.43 o 
  -3  -2  11        7.76        9.54      0.55 o 
  -2  -2  11        0.24        0.48      0.16 o 
  -1  -2  11       42.69       44.00      1.71 o 
   0  -2  11       50.35       48.76      1.88 o 
   1  -2  11       21.06       21.27      0.88 o 
   2  -2  11       58.51       59.80      2.45 o 
   3  -2  11       12.57       12.79      0.58 o 
   4  -2  11        6.19        8.08      0.47 o 
   5  -2  11       13.36       13.95      0.64 o 
   6  -2  11       24.41       24.84      1.31 o 
  -4  -1  11       21.20       21.32      1.31 o 
  -3  -1  11       66.09       65.50      2.95 o 
  -2  -1  11       75.60       75.92      3.38 o 
  -1  -1  11       14.37       14.85      0.63 o 
   0  -1  11      110.20      103.37      3.91 o 
   1  -1  11       24.08       27.60      1.27 o 
   2  -1  11       32.43       32.11      1.16 o 
   3  -1  11      141.46      145.75      5.05 o 
   4  -1  11       36.07       37.31      1.51 o 
   5  -1  11       66.86       67.98      3.42 o 
   6  -1  11        4.29        4.47      0.37 o 
   7  -1  11        0.42        0.45      0.43 o 
  -4   0  11       49.96       53.72      3.05 o 
  -3   0  11       10.22        8.24      0.63 o 
  -2   0  11       21.06       21.60      1.05 o 
  -1   0  11        4.00        4.54      0.27 o 
   0   0  11       67.80       60.97      2.73 o 
   1   0  11        0.23        0.09      0.14 o 
   2   0  11       54.04       54.34      2.43 o 
   3   0  11       15.56       17.12      0.72 o 
   4   0  11       16.43       16.28      0.81 o 
   5   0  11       44.33       42.96      1.97 o 
   6   0  11       17.03       18.43      1.16 o 
   7   0  11       36.96       39.47      3.42 o 
  -4   1  11       19.18       19.90      1.90 o 
  -3   1  11       63.99       56.19      4.73 o 
  -2   1  11        8.94        8.46      0.63 o 
  -1   1  11       24.06       22.72      1.35 o 
   0   1  11        3.84        4.21      0.60 o 
   1   1  11       22.24       20.00      1.50 o 
   2   1  11        0.02       -0.23      0.28 o 
   3   1  11      479.36      508.48     37.27 o 
   4   1  11       54.10       55.82      2.51 o 
   5   1  11       34.90       32.93      1.91 o 
   6   1  11        0.00        0.51      0.23 o 
   7   1  11       18.54       18.43      1.78 o 
  -4   2  11        1.85        2.39      0.55 o 
  -3   2  11       40.94       39.56      3.45 o 
  -2   2  11       28.65       27.23      2.44 o 
  -1   2  11      161.92      156.00      8.46 o 
   0   2  11       49.43       46.94      2.65 o 
   1   2  11       13.60       11.69      0.63 o 
   2   2  11        3.20        2.73      0.24 o 
   3   2  11       50.44       44.29      2.50 o 
   4   2  11      421.59      420.17     27.46 o 
   5   2  11        0.52        0.62      0.26 o 
   6   2  11       25.17       26.54      1.57 o 
   7   2  11        0.73        0.97      0.45 o 
   8   2  11        1.55        1.38      0.51 o 
  -4   3  11       47.70       54.86      4.68 o 
  -3   3  11       74.39       82.31      6.83 o 
  -2   3  11       10.30        9.23      1.05 o 
  -1   3  11        0.16        0.26      0.34 o 
   0   3  11        0.93        2.13      0.27 o 
   1   3  11      104.38      100.49      4.53 o 
   2   3  11      346.68      349.69     21.35 o 
   3   3  11       30.27       27.87      1.33 o 
   4   3  11       29.29       24.01      1.42 o 
   5   3  11       33.51       31.43      1.83 o 
   6   3  11       56.74       56.94      3.20 o 
   7   3  11       32.25       34.65      3.08 o 
   8   3  11       20.75       24.08      2.30 o 
  -3   4  11       10.07        9.01      1.07 o 
  -2   4  11      111.07       95.23      7.85 o 
  -1   4  11       20.11       19.47      1.30 o 
   0   4  11      169.17      145.83      6.78 o 
   1   4  11        5.51        5.06      0.47 o 
   2   4  11       25.85       18.89      1.21 o 
   3   4  11       85.92       82.45      4.76 o 
   4   4  11       64.46       60.90      2.81 o 
   5   4  11        8.93        8.14      0.58 o 
   6   4  11       14.90       13.79      1.40 o 
   7   4  11        9.74        9.54      1.11 o 
  -2   5  11        1.56        1.60      0.35 o 
  -1   5  11        0.80        0.77      0.36 o 
   0   5  11       45.50       42.73      2.10 o 
   1   5  11       68.72       69.25      4.05 o 
   2   5  11       51.73       53.72      3.17 o 
   3   5  11        2.54        2.75      0.33 o 
   4   5  11        0.77        0.89      0.24 o 
   5   5  11       64.32       63.38      2.92 o 
   6   5  11        0.19       -0.34      0.35 o 
   7   5  11       55.90       57.15      4.87 o 
  -2   6  11       11.15       12.23      1.38 o 
  -1   6  11       16.58       22.16      2.14 o 
   0   6  11        8.77        8.54      0.58 o 
   1   6  11        0.11        0.30      0.24 o 
   2   6  11        4.03        5.18      0.49 o 
   3   6  11       15.74       17.08      1.17 o 
   4   6  11        3.46        2.68      0.46 o 
   5   6  11        0.16        0.35      0.24 o 
   6   6  11        0.31        0.34      0.39 o 
   0   7  11        7.55        8.34      1.24 o 
   1   7  11      165.08      178.05     14.38 o 
   2   7  11        0.20        0.35      0.32 o 
   3   7  11        2.94        3.49      0.59 o 
   4   7  11       11.19       12.37      1.28 o 
   5   7  11        8.67        9.64      1.07 o 
  -1  -4  12       15.52       17.45      0.72 o 
   0  -4  12        1.82        1.93      0.20 o 
   1  -4  12       12.75       14.58      0.87 o 
   2  -4  12       31.09       34.61      2.64 o 
  -2  -3  12        1.79        1.04      0.20 o 
  -1  -3  12        8.98        9.24      0.44 o 
   0  -3  12       35.17       34.59      1.36 o 
   1  -3  12       78.35       76.38      3.01 o 
   2  -3  12       23.75       25.95      1.21 o 
   3  -3  12        2.38        2.62      0.32 o 
   4  -3  12       29.82       30.44      1.27 o 
  -3  -2  12       90.67       95.47      4.24 o 
  -2  -2  12       24.73       27.72      1.71 o 
  -1  -2  12       14.94       16.33      0.69 o 
   0  -2  12        2.94        2.14      0.19 o 
   1  -2  12       43.81       41.40      1.88 o 
   2  -2  12      113.67      120.82      4.68 o 
   3  -2  12       22.58       24.32      1.02 o 
   4  -2  12        2.60        3.00      0.24 o 
   5  -2  12        2.55        2.30      0.23 o 
  -3  -1  12        1.52        1.79      0.25 o 
  -2  -1  12       58.43       58.25      2.64 o 
  -1  -1  12       75.63       78.12      2.98 o 
   0  -1  12       82.09       75.13      2.87 o 
   1  -1  12        8.71        8.11      0.39 o 
   2  -1  12        0.22        0.42      0.21 o 
   3  -1  12       38.65       44.25      2.01 o 
   4  -1  12       52.83       54.01      2.44 o 
   5  -1  12        6.53        7.31      0.57 o 
   6  -1  12       31.82       31.34      1.86 o 
  -3   0  12        2.84        2.67      0.34 o 
  -2   0  12        0.56        0.85      0.22 o 
  -1   0  12        8.01        8.06      0.48 o 
   0   0  12        1.76        2.27      0.19 o 
   1   0  12        9.28       10.86      0.78 o 
   2   0  12       91.23       90.31      4.34 o 
   3   0  12       47.38       46.46      2.12 o 
   4   0  12        9.35        9.42      0.67 o 
   5   0  12        0.27        0.29      0.25 o 
   6   0  12        5.91        5.28      0.47 o 
  -3   1  12       15.05       17.21      1.11 o 
  -2   1  12      101.91      104.15      5.74 o 
  -1   1  12        4.50        4.99      0.36 o 
   0   1  12       16.99       16.08      0.81 o 
   1   1  12       24.94       22.47      1.07 o 
   2   1  12       14.74       14.22      0.93 o 
   3   1  12        0.06        0.11      0.16 o 
   4   1  12       16.71       15.75      0.99 o 
   5   1  12      204.26      200.18     10.88 o 
   6   1  12       90.11       88.59      4.91 o 
   7   1  12        7.30        5.57      0.81 o 
  -3   2  12       15.76       17.86      1.76 o 
  -2   2  12       22.63       19.25      1.84 o 
  -1   2  12      126.26      116.35      9.48 o 
   0   2  12       13.43       12.34      0.83 o 
   1   2  12      228.46      223.42      9.71 o 
   2   2  12       47.62       49.08      2.77 o 
   3   2  12        0.53        0.46      0.22 o 
   4   2  12       34.89       33.42      1.94 o 
   5   2  12      142.40      135.34      7.39 o 
   6   2  12      102.42      104.39      5.76 o 
   7   2  12       13.24       14.31      1.48 o 
  -3   3  12       51.05       53.49      4.59 o 
  -2   3  12       11.98       12.81      1.34 o 
  -1   3  12       19.30       17.63      1.68 o 
   0   3  12        0.59        0.47      0.37 o 
   1   3  12        5.78        5.05      0.69 o 
   2   3  12        7.01        6.81      0.81 o 
   3   3  12       48.92       42.62      2.43 o 
   4   3  12       51.86       48.83      2.75 o 
   5   3  12       20.05       20.54      1.25 o 
   6   3  12       26.80       25.25      1.51 o 
   7   3  12        0.04       -0.37      0.43 o 
  -2   4  12        0.01       -0.02      0.37 o 
  -1   4  12       55.90       50.52      4.30 o 
   0   4  12       42.69       38.19      3.31 o 
   1   4  12      227.93      208.79     16.78 o 
   2   4  12      140.57      114.88      9.35 o 
   3   4  12        2.82        2.37      0.51 o 
   4   4  12       92.73       80.57      4.45 o 
   5   4  12       34.43       31.28      2.71 o 
   6   4  12       61.55       68.07      5.70 o 
   7   4  12       19.25       18.77      1.86 o 
  -2   5  12       11.07       10.89      1.23 o 
  -1   5  12        1.05        1.28      0.43 o 
   0   5  12       33.34       30.23      2.68 o 
   1   5  12        0.20        0.11      0.25 o 
   2   5  12      140.02      131.78      7.55 o 
   3   5  12       25.69       23.29      2.12 o 
   4   5  12        0.21       -0.32      0.32 o 
   5   5  12        6.35        6.46      0.53 o 
   6   5  12        0.12       -0.30      0.35 o 
   0   6  12        3.92        4.05      0.49 o 
   1   6  12        0.23        0.78      0.27 o 
   2   6  12        1.76        1.73      0.31 o 
   3   6  12        4.78        4.80      0.47 o 
   4   6  12        2.95        3.43      0.57 o 
   5   6  12        0.02        0.20      0.33 o 
   6   6  12        6.66        6.14      0.83 o 
   1   7  12        0.18       -0.41      0.41 o 
   2   7  12       78.09       89.06      7.35 o 
   3   7  12       47.98       58.50      4.92 o 
   4   7  12        0.23        0.37      0.37 o 
   0  -3  13        3.62        3.66      0.23 o 
   1  -3  13       15.65       16.81      0.70 o 
   2  -3  13       25.77       24.43      1.14 o 
   3  -3  13       10.37       10.02      0.54 o 
  -2  -2  13        0.11       -0.03      0.18 o 
  -1  -2  13       96.80      103.57      4.57 o 
   0  -2  13       56.43       62.17      2.39 o 
   1  -2  13        4.30        4.64      0.28 o 
   2  -2  13       23.81       23.66      1.12 o 
   3  -2  13       73.40       77.74      3.46 o 
   4  -2  13       13.25       12.81      0.60 o 
  -2  -1  13        1.39        1.30      0.24 o 
  -1  -1  13       23.96       25.91      1.25 o 
   0  -1  13       15.74       17.56      0.89 o 
   1  -1  13       90.89       95.04      3.61 o 
   2  -1  13       21.86       21.81      1.05 o 
   3  -1  13        5.46        5.71      0.38 o 
   4  -1  13       16.78       19.04      1.14 o 
   5  -1  13        0.25        0.36      0.25 o 
  -2   0  13        1.75        1.45      0.38 o 
  -1   0  13       13.31       13.33      0.72 o 
   0   0  13        0.11        0.35      0.18 o 
   1   0  13        7.45        8.55      0.50 o 
   2   0  13       10.85       10.12      0.70 o 
   3   0  13       10.33       10.52      0.72 o 
   4   0  13       27.33       25.22      1.52 o 
   5   0  13        4.61        4.08      0.41 o 
   6   0  13        0.09        0.15      0.26 o 
  -2   1  13        6.79        6.68      0.57 o 
  -1   1  13       12.92       15.11      1.00 o 
   0   1  13      151.40      166.85      7.32 o 
   1   1  13        8.92        8.37      0.49 o 
   2   1  13        0.15        0.06      0.20 o 
   3   1  13       14.00       12.19      0.81 o 
   4   1  13       41.00       39.95      2.70 o 
   5   1  13        7.43        6.96      0.56 o 
   6   1  13        2.91        3.99      0.43 o 
  -2   2  13        4.95        6.18      0.85 o 
  -1   2  13       25.50       29.14      2.62 o 
   0   2  13       80.07       70.89      3.97 o 
   1   2  13       39.47       39.30      2.03 o 
   2   2  13       53.26       51.89      2.36 o 
   3   2  13       32.91       28.57      1.68 o 
   4   2  13        0.03        0.04      0.22 o 
   5   2  13        3.63        3.51      0.38 o 
   6   2  13        1.99        2.11      0.35 o 
  -2   3  13        1.74        1.28      0.49 o 
  -1   3  13       40.35       42.01      3.64 o 
   0   3  13       45.33       42.85      3.69 o 
   1   3  13       11.10       11.15      1.19 o 
   2   3  13        3.67        3.98      0.38 o 
   3   3  13       63.86       56.17      3.16 o 
   4   3  13       12.63       11.80      0.80 o 
   5   3  13       26.89       24.32      1.47 o 
   6   3  13       44.22       46.06      3.98 o 
  -1   4  13        3.91        3.51      0.63 o 
   0   4  13        1.03        1.14      0.45 o 
   1   4  13      140.83      137.29     11.15 o 
   2   4  13       29.11       27.74      2.50 o 
   3   4  13       77.23       77.11      6.39 o 
   4   4  13       26.43       23.75      1.85 o 
   5   4  13        3.66        2.98      0.34 o 
   6   4  13       57.03       59.23      5.02 o 
  -1   5  13        0.07       -0.22      0.35 o 
   0   5  13       21.58       15.69      1.58 o 
   1   5  13        1.15        1.30      0.43 o 
   2   5  13       14.86       15.55      1.54 o 
   3   5  13       32.46       34.04      3.00 o 
   4   5  13       24.41       21.83      2.04 o 
   5   5  13        4.61        5.27      0.45 o 
   6   5  13        0.24        0.28      0.41 o 
   1   6  13       21.19       21.55      2.02 o 
   2   6  13        1.64        1.68      0.47 o 
   3   6  13        3.94        3.27      0.59 o 
   4   6  13       13.62       13.54      1.40 o 
   5   6  13        0.85        0.63      0.39 o 
   1  -2  14       33.72       35.15      1.40 o 
   2  -2  14        6.01        7.64      0.46 o 
  -1  -1  14        1.21        1.08      0.24 o 
   0  -1  14       24.12       26.21      1.28 o 
   1  -1  14       64.53       71.12      3.17 o 
   2  -1  14       14.22       15.90      1.02 o 
   3  -1  14       15.29       15.33      0.99 o 
   4  -1  14        2.33        2.37      0.34 o 
  -1   0  14       15.31       15.38      1.02 o 
   0   0  14       32.67       31.55      1.51 o 
   1   0  14       12.33       12.54      0.69 o 
   2   0  14        0.61        0.85      0.38 o 
   3   0  14       46.55       51.29      2.92 o 
   4   0  14        3.06        3.03      0.35 o 
   5   0  14       13.17       12.63      0.87 o 
  -1   1  14       43.54       44.39      2.58 o 
   0   1  14       12.91       12.36      0.85 o 
   1   1  14       14.42       13.82      0.73 o 
   2   1  14       20.41       21.66      1.06 o 
   3   1  14        1.99        1.26      0.27 o 
   4   1  14        5.75        5.00      0.45 o 
   5   1  14       16.10       14.55      0.96 o 
  -1   2  14        1.41        0.89      0.30 o 
   0   2  14       17.26       18.38      1.18 o 
   1   2  14       59.00       66.26      3.72 o 
   2   2  14      151.98      157.53      8.62 o 
   3   2  14        1.60        1.70      0.28 o 
   4   2  14        9.22        9.36      0.83 o 
   5   2  14        9.15       10.12      0.73 o 
  -1   3  14        4.20        2.80      0.61 o 
   0   3  14       30.93       29.13      2.64 o 
   1   3  14      138.55      137.11      7.54 o 
   2   3  14       17.52       15.47      1.01 o 
   3   3  14        0.66        0.69      0.23 o 
   4   3  14        4.37        3.15      0.35 o 
   5   3  14       20.02       18.40      1.16 o 
   0   4  14       25.88       28.67      2.62 o 
   1   4  14       10.74       11.46      1.24 o 
   2   4  14       26.21       24.54      2.26 o 
   3   4  14       28.87       30.29      1.79 o 
   4   4  14        6.64        7.91      0.60 o 
   5   4  14        3.96        4.27      0.42 o 
   1   5  14        1.51        0.63      0.43 o 
   2   5  14       30.96       23.05      2.16 o 
   3   5  14       15.87       18.58      1.82 o 
   4   5  14        2.27        1.80      0.28 o 
   1   0  15       13.61       13.10      0.72 o 
   2   0  15       30.49       30.65      1.47 o 
   1   1  15       41.07       41.24      2.41 o 
   2   1  15       16.84       15.88      1.04 o 
   3   1  15        7.04        7.67      0.61 o 
   1   2  15        0.36       -0.08      0.27 o 
   2   2  15       10.29       10.64      0.77 o 
   3   2  15        7.90        9.88      0.73 o 
   4   2  15       36.45       36.66      2.15 o 
   1   3  15       38.37       34.91      2.50 o 
   2   3  15       54.27       54.44      3.11 o 
   3   3  15       91.84       94.83      5.27 o 
   4   3  15        7.32        6.97      0.57 o 
   3   4  15       11.45       11.28      0.92 o 
                                                 
